# Supplementary material for: Floral temperature patterns can function as floral guides
Source: Arthropod Plant Interact. 2020 Jan 13;14(2):193–206. doi: 10.1007/s11829-020-09742-z (PMC7073333; doi:10.1007/s11829-020-09742-z)
Supplement: Supplementary file 3 — Supplementary file3 (CSV 3 kb) [file 11829_2020_9742_MOESM3_ESM.csv]

Figure 2a
Test Group	Focal Visit Number	Proportion of failed visits in the previous 10 visits	SEM
Plain Control	10	0.45	0.06
Plain Control	20	0.26	0.05
Plain Control	30	0.17	0.03
Unimodal Warm	10	0.25	0.04
Unimodal Warm	20	0.13	0.03
Unimodal Warm	30	0.09	0.05
Unimodal Hot	10	0.38	0.05
Unimodal Hot	20	0.18	0.04
Unimodal Hot	30	0.11	0.03
Panels Control	10	0.4	0.04
Panels Control	20	0.34	0.05
Panels Control	30	0.25	0.05
Unimodal Pink	10	0.41	0.02
Unimodal Pink	20	0.33	0.05
Unimodal Pink	30	0.22	0.03
Multimodal Pink	10	0.29	0.06
Multimodal Pink	20	0.21	0.04
Multimodal Pink	30	0.13	0.04
Unimodal Blue	10	0.3	0.05
Unimodal Blue	20	0.15	0.05
Unimodal Blue	30	0.04	0.02
Multimodal Blue	10	0.21	0.06
Multimodal Blue	20	0.05	0.02
Multimodal Blue	30	0.04	0.02
Figure 2b
Patterns presented	Focal Visit Number	Proportion of failed visits in the previous 10 visits	+SEM value	-SEM value
base	10	0.41	0.03	0.03
base	20	0.21	0.04	0.04
base	30	0.16	0.04	0.04
warm	10	0.27	0.03	0.03
warm	20	0.1	0.04	0.03
warm	30	0.07	0.03	0.03
blue	10	0.24	0.03	0.03
blue	20	0.08	0.04	0.03
blue	30	0.05	0.03	0.03
blue+warm	10	0.12	0.05	0.04
blue+warm	20	0.02	0.03	0.02
blue+warm	30	0.01	0.03	0.01
Figure 2c
Test Group	Focal Visit Number	Proportion of first-feeder visits in the previous 10 visits	SEM
Plain Control	10	0.35	0.05
Plain Control	20	0.43	0.05
Plain Control	30	0.38	0.06
Unimodal Warm	10	0.43	0.04
Unimodal Warm	20	0.46	0.05
Unimodal Warm	30	0.64	0.07
Unimodal Hot	10	0.35	0.03
Unimodal Hot	20	0.44	0.05
Unimodal Hot	30	0.61	0.03
Panels Control	10	0.39	0.04
Panels Control	20	0.36	0.05
Panels Control	30	0.35	0.04
Unimodal Pink	10	0.38	0.04
Unimodal Pink	20	0.36	0.05
Unimodal Pink	30	0.49	0.05
Multimodal Pink	10	0.44	0.04
Multimodal Pink	20	0.5	0.04
Multimodal Pink	30	0.61	0.06
Unimodal Blue	10	0.53	0.05
Unimodal Blue	20	0.7	0.06
Unimodal Blue	30	0.85	0.04
Multimodal Blue	10	0.54	0.05
Multimodal Blue	20	0.83	0.03
Multimodal Blue	30	0.88	0.03
Figure 2d
Patterns presented	Focal Visit Number	Proportion of failed visits in the previous 10 visits	+SEM value	-SEM value
base	10	0.38	0.02	0.02
base	20	0.38	0.02	0.02
base	30	0.38	0.02	0.02
hot	10	0.38	0.02	0.02
hot	20	0.52	0.06	0.06
hot	30	0.56	0.08	0.08
warm	10	0.38	0.02	0.02
warm	20	0.54	0.05	0.05
warm	30	0.58	0.05	0.06
blue	10	0.52	0.04	0.04
blue	20	0.76	0.07	0.08
blue	30	0.82	0.07	0.08
blue+warm	10	0.52	0.04	0.04
blue+warm	20	0.88	0.07	0.08
blue+warm	30	0.94	0.05	0.08
Figure 2e
where v is as described in equation 2
Test Group	Mean line formula (s)	SEM value (s)
Plain Control	y=9.97-(v*1.7)	(0.59+(v*0.198))
Unimodal Warm	y=9.97-(v*1.7)	(0.59+(v*0.198))
Unimodal Hot	y=9.97-(v*1.7)	(0.59+(v*0.198))
Panels Control	y=9.97-(v*1.7)	(0.59+(v*0.198))
Unimodal Pink	y=9.97-(v*1.7)	(0.59+(v*0.198))
Multimodal Pink	y=9.97-(v*1.7)	(0.59+(v*0.198))
Unimodal Blue	y=7.69-(v*1.7)	(0.3055+(v*0.198))
Multimodal Blue	y=7.69-(v*1.7)	(0.3055+(v*0.198))
Figure 2f
where v is as described in equation 2
Patterns presented	Mean line formula (s)	SEM value (s)
base	y=9.97-(v*1.7)	0.59+(v*0.198)
blue	y=7.69-(v*1.7)	0.3055+(v*0.198)
