# Supplementary material for: Floral temperature patterns can function as floral guides
Source: Arthropod Plant Interact. 2020 Jan 13;14(2):193–206. doi: 10.1007/s11829-020-09742-z (PMC7073333; doi:10.1007/s11829-020-09742-z)
Supplement: Supplementary file 4 — Supplementary file4 (CSV 13 kb) [file 11829_2020_9742_MOESM4_ESM.csv]

Bee	nest	Test	Date	last	visits in division (division counter)	# failed to find rewards	proportion of failed to find rewards	# first use being sucrose	proportion of first use being sucrose
1	E	Acontrol	13/02/2017	10	10	4	0.4	3	0.3
1	E	Acontrol	13/02/2017	20	10	3	0.3	5	0.5
1	E	Acontrol	13/02/2017	30	10	2	0.2	3	0.3
2	D	Acontrol	14/02/2017	10	10	4	0.4	3	0.3
2	D	Acontrol	14/02/2017	20	10	3	0.3	4	0.4
2	D	Acontrol	14/02/2017	30	10	4	0.4	3	0.3
3	D	Acontrol	14/02/2017	10	10	2	0.2	5	0.5
3	D	Acontrol	14/02/2017	20	10	2	0.2	6	0.6
3	D	Acontrol	14/02/2017	30	10	3	0.3	3	0.3
4	D	Acontrol	14/02/2017	10	10	6	0.6	3	0.3
4	D	Acontrol	14/02/2017	20	10	2	0.2	3	0.3
4	D	Acontrol	14/02/2017	30	10	2	0.2	3	0.3
5	E	Acontrol	15/02/2017	10	10	0	0	6	0.6
5	E	Acontrol	15/02/2017	20	10	2	0.2	3	0.3
5	E	Acontrol	15/02/2017	30	9	2	0.222222222	0	0
6	E	Acontrol	15/02/2017	10	10	7	0.7	3	0.3
6	E	Acontrol	15/02/2017	20	10	5	0.5	4	0.4
6	E	Acontrol	15/02/2017	30	10	2	0.2	2	0.2
7	D	Acontrol	16/02/2017	10	10	8	0.8	1	0.1
7	D	Acontrol	16/02/2017	20	10	0	0	3	0.3
7	D	Acontrol	16/02/2017	30	10	0	0	5	0.5
8	D	Acontrol	16/02/2017	10	10	7	0.7	1	0.1
8	D	Acontrol	16/02/2017	20	10	6	0.6	2	0.2
8	D	Acontrol	16/02/2017	30	10	2	0.2	4	0.4
9	E	HOT	21/02/2017	10	10	4	0.4	3	0.3
9	E	HOT	21/02/2017	20	10	4	0.4	3	0.3
9	E	HOT	21/02/2017	30	10	2	0.2	6	0.6
10	D	HOT	22/02/2017	10	10	3	0.3	5	0.5
10	D	HOT	22/02/2017	20	10	2	0.2	6	0.6
10	D	HOT	22/02/2017	30	10	2	0.2	6	0.6
11	D	HOT	22/02/2017	10	10	5	0.5	4	0.4
11	D	HOT	22/02/2017	20	10	3	0.3	6	0.6
11	D	HOT	22/02/2017	30	10	2	0.2	6	0.6
12	C	HOT	23/02/2017	10	10	3	0.3	2	0.2
12	C	HOT	23/02/2017	20	10	2	0.2	7	0.7
12	C	HOT	23/02/2017	30	10	0	0	8	0.8
13	E	HOT	24/02/2017	10	10	6	0.6	3	0.3
13	E	HOT	24/02/2017	20	10	0	0	4	0.4
13	E	HOT	24/02/2017	30	10	0	0	4	0.4
14	D	HOT	28/02/2017	10	10	6	0.6	2	0.2
14	D	HOT	28/02/2017	20	10	2	0.2	3	0.3
14	D	HOT	28/02/2017	30	10	1	0.1	7	0.7
15	D	HOT	28/02/2017	10	10	4	0.4	5	0.5
15	D	HOT	28/02/2017	20	10	1	0.1	7	0.7
15	D	HOT	28/02/2017	30	10	2	0.2	7	0.7
16	C	HOT	03/01/2017	10	10	2	0.2	4	0.4
16	C	HOT	03/01/2017	20	10	0	0	4	0.4
16	C	HOT	03/01/2017	30	10	0	0	6	0.6
17	D	HOT	03/03/2017	10	10	4	0.4	2	0.2
17	D	HOT	03/03/2017	20	10	3	0.3	4	0.4
17	D	HOT	03/03/2017	30	10	1	0.1	6	0.6
18	D	Acontrol	03/03/2017	10	10	4	0.4	5	0.5
18	D	Acontrol	03/03/2017	20	10	2	0.2	7	0.7
18	D	Acontrol	03/03/2017	30	10	0	0	7	0.7
19	D	Acontrol	03/07/2017	10	10	4	0.4	5	0.5
19	D	Acontrol	03/07/2017	20	10	4	0.4	2	0.2
19	D	Acontrol	03/07/2017	30	10	1	0.1	5	0.5
20	C	Acontrol	03/08/2017	10	10	4	0.4	4	0.4
20	C	Acontrol	03/08/2017	20	10	1	0.1	6	0.6
20	C	Acontrol	03/08/2017	30	10	1	0.1	7	0.7
21	C	Acontrol	03/08/2017	10	10	4	0.4	3	0.3
21	C	Acontrol	03/08/2017	20	10	1	0.1	6	0.6
21	C	Acontrol	03/08/2017	30	10	1	0.1	4	0.4
22	C	Blue plates	21/03/2017	10	10	0	0	8	0.8
22	C	Blue plates	21/03/2017	20	10	4	0.4	6	0.6
22	C	Blue plates	21/03/2017	30	10	0	0	8	0.8
23	C	Blue plates	21/03/2017	10	10	3	0.3	6	0.6
23	C	Blue plates	21/03/2017	20	10	4	0.4	6	0.6
23	C	Blue plates	21/03/2017	30	10	2	0.2	8	0.8
24	C	Blue plates	28/03/2017	10	10	3	0.3	4	0.4
24	C	Blue plates	28/03/2017	20	10	0	0	8	0.8
24	C	Blue plates	28/03/2017	30	10	0	0	10	1
25	F	Blue plates	30/03/2017	10	10	7	0.7	2	0.2
25	F	Blue plates	30/03/2017	20	10	1	0.1	7	0.7
25	F	Blue plates	30/03/2017	30	10	0	0	10	1
26	F	Blue plates	30/03/2017	10	10	2	0.2	7	0.7
26	F	Blue plates	30/03/2017	20	10	2	0.2	5	0.5
26	F	Blue plates	30/03/2017	30	10	1	0.1	8	0.8
27	C	HOT	31/03/2017	10	10	6	0.6	4	0.4
27	C	HOT	31/03/2017	20	10	3	0.3	2	0.2
27	C	HOT	31/03/2017	30	10	0	0	4	0.4
28	C	HOT	31/03/2017	10	10	0	0	3	0.3
28	C	HOT	31/03/2017	20	10	1	0.1	3	0.3
28	C	HOT	31/03/2017	30	10	0	0	7	0.7
29	F	HOT	04/06/2017	10	10	3	0.3	5	0.5
29	F	HOT	04/06/2017	20	10	1	0.1	4	0.4
29	F	HOT	04/06/2017	30	10	3	0.3	6	0.6
30	F	Blue plates	04/06/2017	10	10	3	0.3	5	0.5
30	F	Blue plates	04/06/2017	20	10	0	0	9	0.9
30	F	Blue plates	04/06/2017	30	10	0	0	7	0.7
31	F	Blue plates	04/06/2017	10	10	3	0.3	3	0.3
31	F	Blue plates	04/06/2017	20	10	0	0	8	0.8
31	F	Blue plates	04/06/2017	30	10	2	0.2	7	0.7
32	F	Blue plates	04/12/2017	10	10	6	0.6	4	0.4
32	F	Blue plates	04/12/2017	20	10	4	0.4	2	0.2
32	F	Blue plates	04/12/2017	30	10	0	0	9	0.9
33	F	Blue plates	04/12/2017	10	10	2	0.2	6	0.6
33	F	Blue plates	04/12/2017	20	10	0	0	9	0.9
33	F	Blue plates	04/12/2017	30	10	0	0	10	1
34	F	Blue plates	13/04/2017	10	10	3	0.3	7	0.7
34	F	Blue plates	13/04/2017	20	10	1	0.1	9	0.9
34	F	Blue plates	13/04/2017	30	10	0	0	10	1
35	F	Plate Acontrol	19/04/2017	10	10	2	0.2	6	0.6
35	F	Plate Acontrol	19/04/2017	20	10	3	0.3	5	0.5
35	F	Plate Acontrol	19/04/2017	30	10	4	0.4	4	0.4
36	E2	Blue plates	20/04/2017	10	10	2	0.2	6	0.6
36	E2	Blue plates	20/04/2017	20	10	1	0.1	7	0.7
36	E2	Blue plates	20/04/2017	30	10	0	0	6	0.6
37	E2	Plate Acontrol	25/04/2017	10	10	4	0.4	5	0.5
37	E2	Plate Acontrol	25/04/2017	20	10	3	0.3	3	0.3
37	E2	Plate Acontrol	25/04/2017	30	10	4	0.4	3	0.3
38	E2	Plate Acontrol	25/04/2017	10	10	4	0.4	2	0.2
38	E2	Plate Acontrol	25/04/2017	20	10	3	0.3	2	0.2
38	E2	Plate Acontrol	25/04/2017	30	10	4	0.4	2	0.2
39	E2	Plate Acontrol	25/04/2017	10	10	5	0.5	3	0.3
39	E2	Plate Acontrol	25/04/2017	20	10	5	0.5	2	0.2
39	E2	Plate Acontrol	25/04/2017	30	10	6	0.6	0	0
40	E2	Blue plates	26/04/2017	10	10	2	0.2	5	0.5
40	E2	Blue plates	26/04/2017	20	10	1	0.1	8	0.8
40	E2	Blue plates	26/04/2017	30	10	0	0	9	0.9
41	D2	Plate Acontrol	27/04/2017	10	10	5	0.5	3	0.3
41	D2	Plate Acontrol	27/04/2017	20	10	3	0.3	6	0.6
41	D2	Plate Acontrol	27/04/2017	30	10	1	0.1	3	0.3
42	D2	Plate Acontrol	27/04/2017	10	10	7	0.7	2	0.2
42	D2	Plate Acontrol	27/04/2017	20	10	7	0.7	0	0
42	D2	Plate Acontrol	27/04/2017	30	10	3	0.3	6	0.6
43	E2	Plate Acontrol	28/04/2017	10	10	3	0.3	5	0.5
43	E2	Plate Acontrol	28/04/2017	20	10	3	0.3	4	0.4
43	E2	Plate Acontrol	28/04/2017	30	10	3	0.3	4	0.4
45	E2	Plate Acontrol	05/02/2017	10	10	5	0.5	4	0.4
45	E2	Plate Acontrol	05/02/2017	20	10	4	0.4	3	0.3
45	E2	Plate Acontrol	05/02/2017	30	10	2	0.2	4	0.4
46	D2	Plate Acontrol	05/03/2017	10	10	3	0.3	4	0.4
46	D2	Plate Acontrol	05/03/2017	20	10	2	0.2	3	0.3
46	D2	Plate Acontrol	05/03/2017	30	10	1	0.1	3	0.3
47	D2	Plate Acontrol	05/03/2017	10	10	5	0.5	4	0.4
47	D2	Plate Acontrol	05/03/2017	20	10	5	0.5	4	0.4
47	D2	Plate Acontrol	05/03/2017	30	10	1	0.1	5	0.5
48	E2	Plate Acontrol	05/04/2017	10	10	2	0.2	6	0.6
48	E2	Plate Acontrol	05/04/2017	20	10	3	0.3	4	0.4
48	E2	Plate Acontrol	05/04/2017	30	10	1	0.1	4	0.4
49	D2	Plate Acontrol	05/05/2017	10	10	3	0.3	3	0.3
49	D2	Plate Acontrol	05/05/2017	20	10	0	0	7	0.7
49	D2	Plate Acontrol	05/05/2017	30	10	0	0	4	0.4
50	C2	Warms	05/09/2017	10	10	2	0.2	5	0.5
50	C2	Warms	05/09/2017	20	10	2	0.2	4	0.4
50	C2	Warms	05/09/2017	30	10	6	0.6	2	0.2
51	B	Warms	05/11/2017	10	10	2	0.2	2	0.2
51	B	Warms	05/11/2017	20	10	2	0.2	4	0.4
51	B	Warms	05/11/2017	30	10	0	0	6	0.6
52	B	Warms	05/11/2017	10	10	3	0.3	5	0.5
52	B	Warms	05/11/2017	20	10	0	0	3	0.3
52	B	Warms	05/11/2017	30	10	0	0	4	0.4
53	C2	Warms	05/12/2017	10	10	4	0.4	2	0.2
53	C2	Warms	05/12/2017	20	10	1	0.1	4	0.4
53	C2	Warms	05/12/2017	30	10	0	0	6	0.6
54	B	Warms	15/05/2017	10	10	3	0.3	5	0.5
54	B	Warms	15/05/2017	20	10	2	0.2	4	0.4
54	B	Warms	15/05/2017	30	10	1	0.1	6	0.6
55	B	Warms	15/05/2017	10	10	4	0.4	6	0.6
55	B	Warms	15/05/2017	20	10	2	0.2	5	0.5
55	B	Warms	15/05/2017	30	10	0	0	7	0.7
56	B	Warms	15/05/2017	10	10	3	0.3	3	0.3
56	B	Warms	15/05/2017	20	10	0	0	4	0.4
56	B	Warms	15/05/2017	30	10	1	0.1	6	0.6
57	C2	Warms	16/05/2017	10	10	3	0.3	5	0.5
57	C2	Warms	16/05/2017	20	10	2	0.2	3	0.3
57	C2	Warms	16/05/2017	30	10	0	0	9	0.9
58	C2	Warms	16/05/2017	10	10	1	0.1	5	0.5
58	C2	Warms	16/05/2017	20	10	2	0.2	4	0.4
58	C2	Warms	16/05/2017	30	10	0	0	7	0.7
59	C2	Warms	17/05/2017	10	10	4	0.4	4	0.4
59	C2	Warms	17/05/2017	20	10	1	0.1	4	0.4
59	C2	Warms	17/05/2017	30	10	3	0.3	4	0.4
60	C2	Warms	17/05/2017	10	10	1	0.1	5	0.5
60	C2	Warms	17/05/2017	20	10	0	0	10	1
60	C2	Warms	17/05/2017	30	10	0	0	10	1
61	B	Warms	18/05/2017	10	10	0	0	5	0.5
61	B	Warms	18/05/2017	20	10	1	0.1	6	0.6
61	B	Warms	18/05/2017	30	10	0	0	10	1
62	B	MultiModalBlue	22/05/2017	10	10	0	0	7	0.7
62	B	MultiModalBlue	22/05/2017	20	10	0	0	9	0.9
62	B	MultiModalBlue	22/05/2017	30	10	0	0	8	0.8
63	C2	MultiModalBlue	23/05/2017	10	10	1	0.1	5	0.5
63	C2	MultiModalBlue	23/05/2017	20	10	1	0.1	6	0.6
63	C2	MultiModalBlue	23/05/2017	30	10	0	0	9	0.9
64	C2	MultiModalBlue	23/05/2017	10	10	2	0.2	6	0.6
64	C2	MultiModalBlue	23/05/2017	20	10	1	0.1	9	0.9
64	C2	MultiModalBlue	23/05/2017	30	10	0	0	10	1
65	C2	MultiModalBlue	23/05/2017	10	10	0	0	8	0.8
65	C2	MultiModalBlue	23/05/2017	20	10	0	0	10	1
65	C2	MultiModalBlue	23/05/2017	30	10	0	0	10	1
66	B	MultiModalBlue	24/05/2017	10	10	0	0	5	0.5
66	B	MultiModalBlue	24/05/2017	20	10	1	0.1	8	0.8
66	B	MultiModalBlue	24/05/2017	30	10	2	0.2	7	0.7
67	B	MultiModalBlue	24/05/2017	10	10	5	0.5	4	0.4
67	B	MultiModalBlue	24/05/2017	20	10	2	0.2	7	0.7
67	B	MultiModalBlue	24/05/2017	30	10	1	0.1	8	0.8
68	B	MultiModalBlue	24/05/2017	10	10	6	0.6	2	0.2
68	B	MultiModalBlue	24/05/2017	20	10	0	0	9	0.9
68	B	MultiModalBlue	24/05/2017	30	10	0	0	9	0.9
69	C2	MultiModalBlue	25/05/2017	10	10	3	0.3	4	0.4
69	C2	MultiModalBlue	25/05/2017	20	10	0	0	7	0.7
69	C2	MultiModalBlue	25/05/2017	30	10	1	0.1	7	0.7
70	B	MultiModalBlue	26/05/2017	10	10	0	0	7	0.7
70	B	MultiModalBlue	26/05/2017	20	10	1	0.1	8	0.8
70	B	MultiModalBlue	26/05/2017	30	10	0	0	10	1
71	B	MultiModalBlue	26/05/2017	10	10	4	0.4	5	0.5
71	B	MultiModalBlue	26/05/2017	20	10	0	0	9	0.9
71	B	MultiModalBlue	26/05/2017	30	10	1	0.1	9	0.9
72	C2	MultiModalBlue	30/05/2017	10	10	4	0.4	4	0.4
72	C2	MultiModalBlue	30/05/2017	20	10	0	0	9	0.9
72	C2	MultiModalBlue	30/05/2017	30	10	0	0	9	0.9
73	B	MultiModalBlue	30/05/2017	10	10	0	0	8	0.8
73	B	MultiModalBlue	30/05/2017	20	10	0	0	8	0.8
73	B	MultiModalBlue	30/05/2017	30	10	0	0	10	1
74	C3	Pink Plates	22/01/2018	10	10	5	0.5	5	0.5
74	C3	Pink Plates	22/01/2018	20	10	5	0.5	1	0.1
74	C3	Pink Plates	22/01/2018	30	10	1	0.1	6	0.6
75	D3	MultimodalPink	23/01/2018	10	10	0	0	7	0.7
75	D3	MultimodalPink	23/01/2018	20	10	0	0	5	0.5
75	D3	MultimodalPink	23/01/2018	30	10	0	0	7	0.7
76	C3	Pink Plates	26/01/2018	10	10	5	0.5	4	0.4
76	C3	Pink Plates	26/01/2018	20	10	1	0.1	3	0.3
76	C3	Pink Plates	26/01/2018	30	10	4	0.4	2	0.2
77	D3	MultimodalPink	02/01/2018	10	10	1	0.1	6	0.6
77	D3	MultimodalPink	02/01/2018	20	10	2	0.2	3	0.3
77	D3	MultimodalPink	02/01/2018	30	10	2	0.2	7	0.7
78	F3	Pink Plates	02/08/2018	10	10	3	0.3	1	0.1
78	F3	Pink Plates	02/08/2018	20	10	3	0.3	2	0.2
78	F3	Pink Plates	02/08/2018	30	10	1	0.1	7	0.7
79	F3	Pink Plates	02/08/2018	10	10	4	0.4	5	0.5
79	F3	Pink Plates	02/08/2018	20	10	2	0.2	4	0.4
79	F3	Pink Plates	02/08/2018	30	10	2	0.2	5	0.5
80	B3	MultimodalPink	02/12/2018	10	10	5	0.5	3	0.3
80	B3	MultimodalPink	02/12/2018	20	10	2	0.2	5	0.5
80	B3	MultimodalPink	02/12/2018	30	10	3	0.3	3	0.3
81	A3	MultimodalPink	14/02/2018	10	10	1	0.1	4	0.4
81	A3	MultimodalPink	14/02/2018	20	10	4	0.4	3	0.3
81	A3	MultimodalPink	14/02/2018	30	9	0	0	4	0.444444444
82	C3	Pink Plates	16/02/2018	10	10	3	0.3	4	0.4
82	C3	Pink Plates	16/02/2018	20	10	4	0.4	4	0.4
82	C3	Pink Plates	16/02/2018	30	10	3	0.3	7	0.7
83	C3	Pink Plates	16/02/2018	10	10	4	0.4	4	0.4
83	C3	Pink Plates	16/02/2018	20	10	1	0.1	6	0.6
83	C3	Pink Plates	16/02/2018	30	10	2	0.2	5	0.5
84	C3	MultimodalPink	19/02/2018	10	10	2	0.2	3	0.3
84	C3	MultimodalPink	19/02/2018	20	10	1	0.1	6	0.6
84	C3	MultimodalPink	19/02/2018	30	9	1	0.111111111	6	0.666666667
85	A3	MultimodalPink	20/02/2018	10	10	3	0.3	6	0.6
85	A3	MultimodalPink	20/02/2018	20	10	0	0	7	0.7
85	A3	MultimodalPink	20/02/2018	30	10	3	0.3	3	0.3
86	A3	MultimodalPink	20/02/2018	10	10	1	0.1	5	0.5
86	A3	MultimodalPink	20/02/2018	20	10	3	0.3	7	0.7
86	A3	MultimodalPink	20/02/2018	30	10	0	0	10	1
87	A3	Pink Plates	23/02/2018	10	10	5	0.5	5	0.5
87	A3	Pink Plates	23/02/2018	20	10	5	0.5	1	0.1
87	A3	Pink Plates	23/02/2018	30	10	2	0.2	2	0.2
88	D4	Pink Plates	31/05/2018	10	10	5	0.5	2	0.2
88	D4	Pink Plates	31/05/2018	20	10	1	0.1	4	0.4
88	D4	Pink Plates	31/05/2018	30	10	3	0.3	5	0.5
89	C4	Pink Plates	06/01/2018	10	10	4	0.4	3	0.3
89	C4	Pink Plates	06/01/2018	20	10	6	0.6	3	0.3
89	C4	Pink Plates	06/01/2018	30	10	1	0.1	3	0.3
90	C4	Pink Plates	06/01/2018	10	10	4	0.4	5	0.5
90	C4	Pink Plates	06/01/2018	20	10	2	0.2	6	0.6
90	C4	Pink Plates	06/01/2018	30	10	1	0.1	5	0.5
91	C4	MultimodalPink	06/04/2018	10	10	6	0.6	3	0.3
91	C4	MultimodalPink	06/04/2018	20	10	4	0.4	5	0.5
91	C4	MultimodalPink	06/04/2018	30	10	4	0.4	5	0.5
92	C4	MultimodalPink	06/04/2018	10	10	5	0.5	4	0.4
92	C4	MultimodalPink	06/04/2018	20	10	2	0.2	5	0.5
92	C4	MultimodalPink	06/04/2018	30	10	0	0	6	0.6
93	C4	MultimodalPink	06/04/2018	10	10	3	0.3	5	0.5
93	C4	MultimodalPink	06/04/2018	20	10	2	0.2	6	0.6
93	C4	MultimodalPink	06/04/2018	30	10	0	0	9	0.9
94	F4	Pink Plates	06/07/2018	10	10	4	0.4	2	0.2
94	F4	Pink Plates	06/07/2018	20	10	5	0.5	4	0.4
94	F4	Pink Plates	06/07/2018	30	10	2	0.2	7	0.7
95	C4	Pink Plates	06/08/2018	10	10	3	0.3	5	0.5
95	C4	Pink Plates	06/08/2018	20	10	4	0.4	5	0.5
95	C4	Pink Plates	06/08/2018	30	10	4	0.4	5	0.5
96	C4	MultimodalPink	06/08/2018	10	10	4	0.4	3	0.3
96	C4	MultimodalPink	06/08/2018	20	10	3	0.3	3	0.3
96	C4	MultimodalPink	06/08/2018	30	10	1	0.1	7	0.7
97	C4	MultimodalPink	06/08/2018	10	10	4	0.4	4	0.4
97	C4	MultimodalPink	06/08/2018	20	10	2	0.2	5	0.5
97	C4	MultimodalPink	06/08/2018	30	10	2	0.2	5	0.5
