# Supplementary material for: Floral temperature patterns can function as floral guides
Source: Arthropod Plant Interact. 2020 Jan 13;14(2):193–206. doi: 10.1007/s11829-020-09742-z (PMC7073333; doi:10.1007/s11829-020-09742-z)
Supplement: Supplementary file 5 — Supplementary file5 (CSV 165 kb) [file 11829_2020_9742_MOESM5_ESM.csv]

#	Bee	nest	Test	Date	Flower Visit	cam# - video	Rewards found	# of feeders used (0 to 3)	rewards were the # feeder used (0 to 3)	Time until bee found rewards (sec)
1	1	E	Acontrol	13/02/2017	1	One-0482	y	3	2	15.17
2	1	E	Acontrol	13/02/2017	2	Two-0487	y	3	1	2.95
3	1	E	Acontrol	13/02/2017	3	One-0482	n	n/a	n/a	n/a
4	1	E	Acontrol	13/02/2017	4	Two-0487	y	3	2	9.03
5	1	E	Acontrol	13/02/2017	5	One-0482	y	2	2	10.59
6	1	E	Acontrol	13/02/2017	6	Two-0487	n	1	n/a	n/a
7	1	E	Acontrol	13/02/2017	7	One-0483	n	2	n/a	n/a
8	1	E	Acontrol	13/02/2017	8	Two-0488	n	2	n/a	n/a
9	1	E	Acontrol	13/02/2017	9	One-0483	y	2	1	2.11
10	1	E	Acontrol	13/02/2017	10	Two-0488	y	1	1	2.41
11	1	E	Acontrol	13/02/2017	11	One-0483	y	2	1	1.84
12	1	E	Acontrol	13/02/2017	12	Two-0488	y	1	1	2.22
13	1	E	Acontrol	13/02/2017	13	One-0484	y	3	1	3.94
14	1	E	Acontrol	13/02/2017	14	two-0489	y	2	1	6.34
15	1	E	Acontrol	13/02/2017	15	One-0484	n	1	n/a	n/a
16	1	E	Acontrol	13/02/2017	16	two-0489	y	2	2	7.6
17	1	E	Acontrol	13/02/2017	17	one-0485	y	3	2	9.68
18	1	E	Acontrol	13/02/2017	18	two-0490	n	1	n/a	n/a
19	1	E	Acontrol	13/02/2017	19	one-0485	y	3	1	2.04
20	1	E	Acontrol	13/02/2017	20	two-0490	n	2	n/a	n/a
21	1	E	Acontrol	13/02/2017	21	one-0485	y	3	2	5.63
22	1	E	Acontrol	13/02/2017	22	two-0490	y	3	3	12.16
23	1	E	Acontrol	13/02/2017	23	one-0486	y	2	1	2.82
24	1	E	Acontrol	13/02/2017	24	two-0491	y	3	2	4.31
25	1	E	Acontrol	13/02/2017	25	one-0486	y	3	2	5.37
26	1	E	Acontrol	13/02/2017	26	two-0491	y	2	2	11.24
27	1	E	Acontrol	13/02/2017	27	one-0487	y	3	1	1.38
28	1	E	Acontrol	13/02/2017	28	Two-0492	y	2	1	1.25
29	1	E	Acontrol	13/02/2017	29	one-0487	n	2	n/a	n/a
30	1	E	Acontrol	13/02/2017	30	Two-0492	n	1	n/a	n/a
31	1	E	Acontrol	13/02/2017	31	one-0487	y	1	1	0.85
32	2	D	Acontrol	14/02/2017	1	One-0494	n	n/a	n/a	n/a
33	2	D	Acontrol	14/02/2017	2	two-0488	y	3	1	1.52
34	2	D	Acontrol	14/02/2017	3	One-0494	n	1	n/a	n/a
35	2	D	Acontrol	14/02/2017	4	two-0488	y	3	3	9.35
36	2	D	Acontrol	14/02/2017	5	One-0494	n	1	n/a	n/a
37	2	D	Acontrol	14/02/2017	6	two-0488	y	3	2	6.01
38	2	D	Acontrol	14/02/2017	7	One-0494	y	2	1	1.57
39	2	D	Acontrol	14/02/2017	8	two-0488	n	2	n/a	n/a
40	2	D	Acontrol	14/02/2017	9	two-0489	y	2	2	5.1
41	2	D	Acontrol	14/02/2017	10	one-0495	y	2	1	3.54
42	2	D	Acontrol	14/02/2017	11	two-0489	y	3	2	4.84
43	2	D	Acontrol	14/02/2017	12	one-0495	y	3	2	4.45
44	2	D	Acontrol	14/02/2017	13	two-0489	y	2	1	1.39
45	2	D	Acontrol	14/02/2017	14	one-0496	y	3	1	3.86
46	2	D	Acontrol	14/02/2017	15	two-0490	y	3	1	1.7
47	2	D	Acontrol	14/02/2017	16	one-0496	n	2	n/a	n/a
48	2	D	Acontrol	14/02/2017	17	two-0490	y	2	2	4.25
49	2	D	Acontrol	14/02/2017	18	one-0496	n	2	n/a	n/a
50	2	D	Acontrol	14/02/2017	19	two-0490	n	2	n/a	n/a
51	2	D	Acontrol	14/02/2017	20	one-0496	y	1	1	2.05
52	2	D	Acontrol	14/02/2017	21	two-0491	n	1	n/a	n/a
53	2	D	Acontrol	14/02/2017	22	one-0497	y	3	2	4.52
54	2	D	Acontrol	14/02/2017	23	two-0491	y	2	1	1.64
55	2	D	Acontrol	14/02/2017	24	one-0497	y	2	2	5.56
56	2	D	Acontrol	14/02/2017	25	two-0491	y	1	1	2.22
57	2	D	Acontrol	14/02/2017	26	one-0498	n	1	n/a	n/a
58	2	D	Acontrol	14/02/2017	27	two-0492	n	2	n/a	n/a
59	2	D	Acontrol	14/02/2017	28	one-0498	y	3	1	1.7
60	2	D	Acontrol	14/02/2017	29	two-0492	n	1	n/a	n/a
61	2	D	Acontrol	14/02/2017	30	one-0498	y	3	3	6.22
62	2	D	Acontrol	14/02/2017	31	two-0492	n	1	n/a	n/a
63	2	D	Acontrol	14/02/2017	32	one-0498	n	2	n/a	n/a
64	2	D	Acontrol	14/02/2017	33	two-0492	y	2	1	1.58
65	3	D	Acontrol	14/02/2017	1	two-0494	y	2	1	2.83
66	3	D	Acontrol	14/02/2017	2	one-0500	y	3	3	11.1
67	3	D	Acontrol	14/02/2017	3	two-0494	y	3	2	5.89
68	3	D	Acontrol	14/02/2017	4	one-0500	y	2	2	5.88
69	3	D	Acontrol	14/02/2017	5	two-0495	y	3	1	1.96
70	3	D	Acontrol	14/02/2017	6	one-0501	n	1	n/a	n/a
71	3	D	Acontrol	14/02/2017	7	two-0495	y	3	1	0.92
72	3	D	Acontrol	14/02/2017	8	one-0501	n	2	n/a	n/a
73	3	D	Acontrol	14/02/2017	9	two-0495	y	3	1	1.71
74	3	D	Acontrol	14/02/2017	10	one-0501	y	2	1	2.23
75	3	D	Acontrol	14/02/2017	11	two-0495	y	2	1	1.11
76	3	D	Acontrol	14/02/2017	12	one-0502	y	3	1	1.96
77	3	D	Acontrol	14/02/2017	13	two-0496	y	3	2	3.47
78	3	D	Acontrol	14/02/2017	14	one-0502	y	2	1	2.35
79	3	D	Acontrol	14/02/2017	15	two-0496	y	2	1	1.97
80	3	D	Acontrol	14/02/2017	16	one-0503	y	2	1	2.03
81	3	D	Acontrol	14/02/2017	17	two-0497	n	2	n/a	n/a
82	3	D	Acontrol	14/02/2017	18	one-0503	y	2	1	1.25
83	3	D	Acontrol	14/02/2017	19	two-0497	y	3	2	5.37
84	3	D	Acontrol	14/02/2017	20	one-0503	n	2	n/a	n/a
85	3	D	Acontrol	14/02/2017	21	two-0497	y	2	1	0.66
86	3	D	Acontrol	14/02/2017	22	one-0503	n	1	n/a	n/a
87	3	D	Acontrol	14/02/2017	23	two-0498	y	3	2	4.71
88	3	D	Acontrol	14/02/2017	24	one-0504	y	2	1	1.7
89	3	D	Acontrol	14/02/2017	25	two-0498	y	3	1	1.45
90	3	D	Acontrol	14/02/2017	26	one-0504	y	3	2	5.16
91	3	D	Acontrol	14/02/2017	27	two-0498	y	3	3	6.21
92	3	D	Acontrol	14/02/2017	28	one-0504	y	3	3	9.47
93	3	D	Acontrol	14/02/2017	29	two-0499	n	1	n/a	n/a
94	3	D	Acontrol	14/02/2017	30	one-0505	n	2	n/a	n/a
95	3	D	Acontrol	14/02/2017	31	two-0499	y	3	1	1.77
96	3	D	Acontrol	14/02/2017	32	one-0505	n	2	n/a	n/a
97	3	D	Acontrol	14/02/2017	33	two-0499	n	1	n/a	n/a
98	4	D	Acontrol	14/02/2017	1	two-0500	n	2	n/a	n/a
99	4	D	Acontrol	14/02/2017	2	one-0506	y	3	1	1.77
100	4	D	Acontrol	14/02/2017	3	two-0500	y	3	1	4
101	4	D	Acontrol	14/02/2017	4	one-0507	n	2	n/a	n/a
102	4	D	Acontrol	14/02/2017	5	two-0501	n	2	n/a	n/a
103	4	D	Acontrol	14/02/2017	6	one-0507	n	1	n/a	n/a
104	4	D	Acontrol	14/02/2017	7	one-0507	n	1	n/a	n/a
105	4	D	Acontrol	14/02/2017	8	two-0501	n	1	n/a	n/a
106	4	D	Acontrol	14/02/2017	9	one-0508	y	3	1	5.63
107	4	D	Acontrol	14/02/2017	10	two-0502	y	2	2	33.3
108	4	D	Acontrol	14/02/2017	11	one-0509	y	3	3	57.8
109	4	D	Acontrol	14/02/2017	12	two-0503	y	3	2	32
110	4	D	Acontrol	14/02/2017	13	two-0504	y	3	3	16.01
111	4	D	Acontrol	14/02/2017	14	one-0510	y	3	1	1.25
112	4	D	Acontrol	14/02/2017	15	two-0504	y	2	2	3.35
113	4	D	Acontrol	14/02/2017	16	two-0505	y	3	1	1.25
114	4	D	Acontrol	14/02/2017	17	one-0511	y	3	2	4.97
115	4	D	Acontrol	14/02/2017	18	two-0505	n	2	n/a	n/a
116	4	D	Acontrol	14/02/2017	19	one-0511	n	2	n/a	n/a
117	4	D	Acontrol	14/02/2017	20	two-0506	y	3	1	2.48
118	4	D	Acontrol	14/02/2017	21	one-0512	n	2	n/a	n/a
119	4	D	Acontrol	14/02/2017	22	two-0506	y	2	1	1.51
120	4	D	Acontrol	14/02/2017	23	one-0512	n	2	n/a	n/a
121	4	D	Acontrol	14/02/2017	24	two-0507	y	3	2	3.08
122	4	D	Acontrol	14/02/2017	25	One-0513	y	2	1	0.27
123	4	D	Acontrol	14/02/2017	26	two-0507	y	2	2	3.86
124	4	D	Acontrol	14/02/2017	27	One-0515	y	3	2	42.64
125	4	D	Acontrol	14/02/2017	28	Two-0509	y	2	1	10.45
126	4	D	Acontrol	14/02/2017	29	One-0516	y	3	3	5.75
127	4	D	Acontrol	14/02/2017	30	two-0510	y	3	2	4.06
128	4	D	Acontrol	14/02/2017	31	One-0516	y	3	1	1.25
129	5	E	Acontrol	15/02/2017	1	One-0513	y	3	1	1.65
130	5	E	Acontrol	15/02/2017	2	two-0498	y	3	2	7.2
131	5	E	Acontrol	15/02/2017	3	One-0513	y	3	1	7.45
132	5	E	Acontrol	15/02/2017	4	two-0498	y	3	1	2.23
133	5	E	Acontrol	15/02/2017	5	One-0513	y	2	1	10.01
134	5	E	Acontrol	15/02/2017	6	two-0499	y	3	1	1.19
135	5	E	Acontrol	15/02/2017	7	one-0514	y	3	1	6.34
136	5	E	Acontrol	15/02/2017	8	two-0499	y	3	2	5.87
137	5	E	Acontrol	15/02/2017	9	one-0514	y	3	2	12.29
138	5	E	Acontrol	15/02/2017	10	two-0499	y	2	2	12.15
139	5	E	Acontrol	15/02/2017	11	two-0500	y	3	1	5.03
140	5	E	Acontrol	15/02/2017	12	one-0516	n	2	n/a	n/a
141	5	E	Acontrol	15/02/2017	13	two-0500	y	3	2	9.02
142	5	E	Acontrol	15/02/2017	14	one-0516	y	3	2	9.35
143	5	E	Acontrol	15/02/2017	15	two-0500	n	1	n/a	n/a
144	5	E	Acontrol	15/02/2017	16	one-0516	y	2	2	10.76
145	5	E	Acontrol	15/02/2017	17	one-0517	y	3	1	2.04
146	5	E	Acontrol	15/02/2017	18	two-0501	y	3	2	4.11
147	5	E	Acontrol	15/02/2017	19	one-0517	y	3	2	7.56
148	5	E	Acontrol	15/02/2017	20	two-0501	y	2	1	1.64
149	5	E	Acontrol	15/02/2017	21	one-0518	y	3	3	6.2
150	5	E	Acontrol	15/02/2017	22	two-0502	y	3	2	5.55
151	5	E	Acontrol	15/02/2017	23	one-0518	y	3	2	5.17
152	5	E	Acontrol	15/02/2017	24	two-0502	y	2	2	3.41
153	5	E	Acontrol	15/02/2017	25	two-0503	y	3	2	4.85
154	5	E	Acontrol	15/02/2017	26	one-0519	n	2	n/a	n/a
155	5	E	Acontrol	15/02/2017	27	two-0503	y	3	3	6.59
156	5	E	Acontrol	15/02/2017	28	one-0519	n	1	n/a	n/a
157	5	E	Acontrol	15/02/2017	29	two-0503	y	3	2	5.23
158	6	E	Acontrol	15/02/2017	1	one-0520	y	3	1	1.58
159	6	E	Acontrol	15/02/2017	2	two-0504	n	1	n/a	n/a
160	6	E	Acontrol	15/02/2017	3	one-0520	y	1	1	13.53
161	6	E	Acontrol	15/02/2017	4	two-0504	n	1	n/a	n/a
162	6	E	Acontrol	15/02/2017	5	one-0520	n	0	n/a	n/a
163	6	E	Acontrol	15/02/2017	6	two-0505	n	1	n/a	n/a
164	6	E	Acontrol	15/02/2017	7	one-0521	y	2	1	0.73
165	6	E	Acontrol	15/02/2017	8	two-0505	n	1	n/a	n/a
166	6	E	Acontrol	15/02/2017	9	one-0521	n	1	n/a	n/a
167	6	E	Acontrol	15/02/2017	10	two-0505	n	1	n/a	n/a
168	6	E	Acontrol	15/02/2017	11	one-0521	n	1	n/a	n/a
169	6	E	Acontrol	15/02/2017	12	two-0505	y	3	1	2.36
170	6	E	Acontrol	15/02/2017	13	one-0522	n	0	n/a	n/a
171	6	E	Acontrol	15/02/2017	14	two-0506	n	1	n/a	n/a
172	6	E	Acontrol	15/02/2017	15	one-0522	y	2	2	6.21
173	6	E	Acontrol	15/02/2017	16	two-0506	n	1	n/a	n/a
174	6	E	Acontrol	15/02/2017	17	one-0522	n	1	n/a	n/a
175	6	E	Acontrol	15/02/2017	18	two-0506	y	3	1	2.17
176	6	E	Acontrol	15/02/2017	19	one-0522	y	1	1	6.69
177	6	E	Acontrol	15/02/2017	20	two-0507	y	3	1	6.02
178	6	E	Acontrol	15/02/2017	21	one-0523	y	3	2	4.97
179	6	E	Acontrol	15/02/2017	22	two-0507	y	3	3	9.29
180	6	E	Acontrol	15/02/2017	23	one-0523	y	3	2	6.01
181	6	E	Acontrol	15/02/2017	24	two-0508	y	2	2	6.34
182	6	E	Acontrol	15/02/2017	25	one-0524	n	2	n/a	n/a
183	6	E	Acontrol	15/02/2017	26	two-0508	y	3	2	3.08
184	6	E	Acontrol	15/02/2017	27	one-0524	y	2	1	5.04
185	6	E	Acontrol	15/02/2017	28	two-0509	n	2	n/a	n/a
186	6	E	Acontrol	15/02/2017	29	one-0525	y	2	1	1.84
187	6	E	Acontrol	15/02/2017	30	two-0509	y	3	2	6.02
188	6	E	Acontrol	15/02/2017	31	one-0525	y	2	1	10.13
189	6	E	Acontrol	15/02/2017	32	two-0509	y	2	2	2.88
190	7	D	Acontrol	16/02/2017	1	one-0520	n	2	n/a	n/a
191	7	D	Acontrol	16/02/2017	2	two-0526	n	1	n/a	n/a
192	7	D	Acontrol	16/02/2017	3	one-0520	n	1	n/a	n/a
193	7	D	Acontrol	16/02/2017	4	two-0526	n	2	n/a	n/a
194	7	D	Acontrol	16/02/2017	5	one-0520	n	1	n/a	n/a
195	7	D	Acontrol	16/02/2017	6	two-0527	n	1	n/a	n/a
196	7	D	Acontrol	16/02/2017	7	one-0521	n	1	n/a	n/a
197	7	D	Acontrol	16/02/2017	8	two-0527	y	3	1	1.12
198	7	D	Acontrol	16/02/2017	9	one-0521	y	3	2	8.69
199	7	D	Acontrol	16/02/2017	10	two-0527	n	2	n/a	n/a
200	7	D	Acontrol	16/02/2017	11	one-0521	y	2	1	1.98
201	7	D	Acontrol	16/02/2017	12	two-0527	y	2	2	20
202	7	D	Acontrol	16/02/2017	13	one-0521	y	3	3	11.05
203	7	D	Acontrol	16/02/2017	14	two-0528	y	3	1	2.23
204	7	D	Acontrol	16/02/2017	15	one-0522	y	3	2	4.31
205	7	D	Acontrol	16/02/2017	16	two-0528	y	3	3	8.4
206	7	D	Acontrol	16/02/2017	17	one-0522	y	3	3	5.88
207	7	D	Acontrol	16/02/2017	18	two-0528	y	3	1	4.25
208	7	D	Acontrol	16/02/2017	19	one-0524	y	3	2	3.93
209	7	D	Acontrol	16/02/2017	20	two-0530	y	3	3	7.84
210	7	D	Acontrol	16/02/2017	21	one-0524	y	3	2	3.8
211	7	D	Acontrol	16/02/2017	22	two-0530	y	3	1	2.37
212	7	D	Acontrol	16/02/2017	23	one-0524	y	1	1	1.64
213	7	D	Acontrol	16/02/2017	24	two-0531	y	3	3	22.72
214	7	D	Acontrol	16/02/2017	25	one-0525	y	3	2	4.65
215	7	D	Acontrol	16/02/2017	26	two-0531	y	3	2	3.73
216	7	D	Acontrol	16/02/2017	27	one-0525	y	3	1	4.98
217	7	D	Acontrol	16/02/2017	28	two-0531	y	2	1	2.42
218	7	D	Acontrol	16/02/2017	29	one-0526	y	3	2	3.28
219	7	D	Acontrol	16/02/2017	30	two-0532	y	3	1	1.71
220	7	D	Acontrol	16/02/2017	31	one-0526	y	3	2	4.63
221	7	D	Acontrol	16/02/2017	32	two-0532	y	3	2	4.13
222	7	D	Acontrol	16/02/2017	33	one-0526	y	3	3	6.02
223	8	D	Acontrol	16/02/2017	1	one-0527	y	2	2	15.54
224	8	D	Acontrol	16/02/2017	2	two-0533	n	1	n/a	n/a
225	8	D	Acontrol	16/02/2017	3	one-0527	n	1	n/a	n/a
226	8	D	Acontrol	16/02/2017	4	two-0533	n	1	n/a	n/a
227	8	D	Acontrol	16/02/2017	5	one-0527	n	1	n/a	n/a
228	8	D	Acontrol	16/02/2017	6	two-0533	n	1	n/a	n/a
229	8	D	Acontrol	16/02/2017	7	one-0527	n	1	n/a	n/a
230	8	D	Acontrol	16/02/2017	8	two-0533	y	3	1	1.12
231	8	D	Acontrol	16/02/2017	9	one-0527	n	1	n/a	n/a
232	8	D	Acontrol	16/02/2017	10	one-0528	y	3	2	11.55
233	8	D	Acontrol	16/02/2017	11	two-0534	n	1	n/a	n/a
234	8	D	Acontrol	16/02/2017	12	one-0528	n	1	n/a	n/a
235	8	D	Acontrol	16/02/2017	13	two-0534	y	3	1	1.89
236	8	D	Acontrol	16/02/2017	14	one-0528	y	3	1	1.19
237	8	D	Acontrol	16/02/2017	15	two-0534	n	1	n/a	n/a
238	8	D	Acontrol	16/02/2017	16	one-0529	y	3	2	12.89
239	8	D	Acontrol	16/02/2017	17	two-0535	y	2	2	5.9
240	8	D	Acontrol	16/02/2017	18	one-0529	n	2	n/a	n/a
241	8	D	Acontrol	16/02/2017	19	two-0535	n	2	n/a	n/a
242	8	D	Acontrol	16/02/2017	20	one-0529	n	1	n/a	n/a
243	8	D	Acontrol	16/02/2017	21	two-0535	y	3	2	4.2
244	8	D	Acontrol	16/02/2017	22	one-0529	y	1	1	1.58
245	8	D	Acontrol	16/02/2017	23	two-0535	y	1	1	2.95
246	8	D	Acontrol	16/02/2017	24	one-0530	n	2	n/a	n/a
247	8	D	Acontrol	16/02/2017	25	two-0536	y	3	3	4.64
248	8	D	Acontrol	16/02/2017	26	one-0530	y	2	1	2.03
249	8	D	Acontrol	16/02/2017	27	two-0536	y	3	1	0.99
250	8	D	Acontrol	16/02/2017	28	one-0530	n	1	n/a	n/a
251	8	D	Acontrol	16/02/2017	29	two-0536	y	3	2	5.7
252	8	D	Acontrol	16/02/2017	30	one-0531	y	3	3	8.11
253	8	D	Acontrol	16/02/2017	31	two-0537	y	3	2	2.23
254	8	D	Acontrol	16/02/2017	32	one-0531	y	2	2	5.63
255	8	D	Acontrol	16/02/2017	33	two-0537	y	3	3	10.79
256	8	D	Acontrol	16/02/2017	34	one-0531	y	3	2	4.7
257	9	E	HOT	21/02/2017	1	two-0491	y	3	2	14.25
258	9	E	HOT	21/02/2017	2	one-0513	y	1	1	2.56
259	9	E	HOT	21/02/2017	3	two-0491	y	3	2	9.54
260	9	E	HOT	21/02/2017	4	one-0513	n	1	n/a	n/a
261	9	E	HOT	21/02/2017	5	two-0491	y	3	1	4.9
262	9	E	HOT	21/02/2017	6	one-0514	n	2	n/a	n/a
263	9	E	HOT	21/02/2017	7	two-0492	n	1	n/a	n/a
264	9	E	HOT	21/02/2017	8	one-0514	n	1	n/a	n/a
265	9	E	HOT	21/02/2017	9	two-0492	y	3	3	16.27
266	9	E	HOT	21/02/2017	10	one-0514	y	2	1	2.1
267	9	E	HOT	21/02/2017	11	two-0492	n	1	n/a	n/a
268	9	E	HOT	21/02/2017	12	one-0515	n	1	n/a	n/a
269	9	E	HOT	21/02/2017	13	one-0515	n	2	n/a	n/a
270	9	E	HOT	21/02/2017	14	two-0493	n	1	n/a	n/a
271	9	E	HOT	21/02/2017	15	one-0515	y	2	1	0.86
272	9	E	HOT	21/02/2017	16	two-0493	y	2	2	6.03
273	9	E	HOT	21/02/2017	17	one-0516	y	3	1	3.41
274	9	E	HOT	21/02/2017	18	two-0494	y	3	2	6.81
275	9	E	HOT	21/02/2017	19	one-0516	y	3	3	7.52
276	9	E	HOT	21/02/2017	20	two-0495	y	3	1	1.72
277	9	E	HOT	21/02/2017	21	one-0517	y	2	1	11.04
278	9	E	HOT	21/02/2017	22	two-0495	y	1	1	8.76
279	9	E	HOT	21/02/2017	23	one-0518	n	2	n/a	n/a
280	9	E	HOT	21/02/2017	24	two-0496	y	3	1	2.81
281	9	E	HOT	21/02/2017	25	one-0518	y	2	1	6.87
282	9	E	HOT	21/02/2017	26	two-0496	y	1	1	5.82
283	9	E	HOT	21/02/2017	27	one-0519	y	3	1	4.25
284	9	E	HOT	21/02/2017	28	two-0497	n	2	n/a	n/a
285	9	E	HOT	21/02/2017	29	one-0519	y	2	2	9.73
286	9	E	HOT	21/02/2017	30	one-0520	y	3	2	6.66
287	9	E	HOT	21/02/2017	31	two-0498	y	3	2	5.75
288	9	E	HOT	21/02/2017	32	one-0520	y	2	1	3.34
289	9	E	HOT	21/02/2017	33	two-0498	y	1	1	3.27
290	10	D	HOT	22/02/2017	1	two-0538	n	1	n/a	n/a
291	10	D	HOT	22/02/2017	2	one-0535	y	3	2	10.24
292	10	D	HOT	22/02/2017	3	two-0539	y	3	2	4.92
293	10	D	HOT	22/02/2017	4	0ne-0536	y	3	1	2.63
294	10	D	HOT	22/02/2017	5	two-0539	y	3	1	2.7
295	10	D	HOT	22/02/2017	6	0ne-0536	y	3	1	1.72
296	10	D	HOT	22/02/2017	7	two-0539	n	2	n/a	n/a
297	10	D	HOT	22/02/2017	8	one-0537	n	2	n/a	n/a
298	10	D	HOT	22/02/2017	9	two-0540	y	2	1	1.72
299	10	D	HOT	22/02/2017	10	one-0537	y	2	1	2.54
300	10	D	HOT	22/02/2017	11	two-0540	y	2	1	3.08
301	10	D	HOT	22/02/2017	12	one-0537	y	2	1	0.92
302	10	D	HOT	22/02/2017	13	two-0540	y	2	1	1.19
303	10	D	HOT	22/02/2017	14	one-0538	y	2	1	0.79
304	10	D	HOT	22/02/2017	15	two-0541	n	1	n/a	n/a
305	10	D	HOT	22/02/2017	16	one-0538	y	2	1	1.77
306	10	D	HOT	22/02/2017	17	two-0541	n	1	n/a	n/a
307	10	D	HOT	22/02/2017	18	one-0538	y	1	1	3.8
308	10	D	HOT	22/02/2017	19	one-0539	y	2	2	4.25
309	10	D	HOT	22/02/2017	20	two-0542	y	2	2	2.94
310	10	D	HOT	22/02/2017	21	one-0539	y	2	1	2.1
311	10	D	HOT	22/02/2017	22	two-0542	n	1	n/a	n/a
312	10	D	HOT	22/02/2017	23	one-0539	y	3	2	3.59
313	10	D	HOT	22/02/2017	24	two-0542	y	1	1	1
314	10	D	HOT	22/02/2017	25	one-0540	n	2	n/a	n/a
315	10	D	HOT	22/02/2017	26	two-0543	y	2	2	3.34
316	10	D	HOT	22/02/2017	27	one-0540	y	2	1	1.25
317	10	D	HOT	22/02/2017	28	two-0543	y	1	1	2.28
318	10	D	HOT	22/02/2017	29	one-0540	y	1	1	0.93
319	10	D	HOT	22/02/2017	30	one-0541	y	1	1	1.97
320	10	D	HOT	22/02/2017	31	two-0544	y	2	2	4.44
321	10	D	HOT	22/02/2017	32	one-0541	y	2	2	4.19
322	10	D	HOT	22/02/2017	33	two-0544	y	2	2	7.2
323	11	D	HOT	22/02/2017	1	one-0542	n	1	n/a	n/a
324	11	D	HOT	22/02/2017	2	two-0545	n	1	n/a	n/a
325	11	D	HOT	22/02/2017	3	two-0545	n	1	n/a	n/a
326	11	D	HOT	22/02/2017	4	one-0542	y	2	1	2.62
327	11	D	HOT	22/02/2017	5	two-0545	y	2	1	3.21
328	11	D	HOT	22/02/2017	6	one-0542	y	2	1	1.25
329	11	D	HOT	22/02/2017	7	two-0545	n	1	n/a	n/a
330	11	D	HOT	22/02/2017	8	one-0542	n	1	n/a	n/a
331	11	D	HOT	22/02/2017	9	one-0543	y	1	1	2.68
332	11	D	HOT	22/02/2017	10	two-0546	y	2	2	10.06
333	11	D	HOT	22/02/2017	11	one-0543	n	1	n/a	n/a
334	11	D	HOT	22/02/2017	12	two-0546	y	1	1	3.47
335	11	D	HOT	22/02/2017	13	one-0543	n	1	n/a	n/a
336	11	D	HOT	22/02/2017	14	two-0546	n	n/a	n/a	n/a
337	11	D	HOT	22/02/2017	15	one-0543	y	2	2	5.55
338	11	D	HOT	22/02/2017	16	one-0545	y	2	1	6.67
339	11	D	HOT	22/02/2017	17	two-0548	y	2	1	1.9
340	11	D	HOT	22/02/2017	18	one-0545	y	1	1	4.06
341	11	D	HOT	22/02/2017	19	two-0548	y	2	1	2.09
342	11	D	HOT	22/02/2017	20	one-0545	y	1	1	2.42
343	11	D	HOT	22/02/2017	21	two-0549	y	2	2	4.97
344	11	D	HOT	22/02/2017	22	one-0546	y	1	1	3.8
345	11	D	HOT	22/02/2017	23	two-0549	n	1	n/a	n/a
346	11	D	HOT	22/02/2017	24	one-0546	y	1	1	3.6
347	11	D	HOT	22/02/2017	25	two-0549	n	n/a	n/a	n/a
348	11	D	HOT	22/02/2017	26	one-0546	y	2	1	5.03
349	11	D	HOT	22/02/2017	27	two-0549	y	1	1	3.01
350	11	D	HOT	22/02/2017	28	one-0547	y	1	1	1.96
351	11	D	HOT	22/02/2017	29	two-0550	y	1	1	4.51
352	11	D	HOT	22/02/2017	30	one-0547	y	2	2	13.64
353	11	D	HOT	22/02/2017	31	two-0550	y	1	1	8.68
354	11	D	HOT	22/02/2017	32	one-0547	y	2	1	1.25
355	12	C	HOT	23/02/2017	1	one-0551	y	3	1	1.91
356	12	C	HOT	23/02/2017	2	two-0488	y	3	2	5.17
357	12	C	HOT	23/02/2017	3	one-0551	n	1	n/a	n/a
358	12	C	HOT	23/02/2017	4	two-0488	y	3	2	7.72
359	12	C	HOT	23/02/2017	5	two-0488	y	2	1	1.05
360	12	C	HOT	23/02/2017	6	one-0552	y	3	2	17.1
361	12	C	HOT	23/02/2017	7	two-0489	y	2	2	20.76
362	12	C	HOT	23/02/2017	8	one-0552	y	2	2	13.06
363	12	C	HOT	23/02/2017	9	two-0489	n	1	n/a	n/a
364	12	C	HOT	23/02/2017	10	one-0552	n	1	n/a	n/a
365	12	C	HOT	23/02/2017	11	two-0490	y	1	1	4.13
366	12	C	HOT	23/02/2017	12	one-0553	y	2	1	2.75
367	12	C	HOT	23/02/2017	13	two-0490	y	3	1	5.04
368	12	C	HOT	23/02/2017	14	one-0554	y	2	2	19.71
369	12	C	HOT	23/02/2017	15	two-0491	y	1	1	4.85
370	12	C	HOT	23/02/2017	16	one-0554	y	1	1	3.99
371	12	C	HOT	23/02/2017	17	two-0491	y	2	1	1.25
372	12	C	HOT	23/02/2017	18	one-0554	n	2	n/a	n/a
373	12	C	HOT	23/02/2017	19	two-0492	n	1	n/a	n/a
374	12	C	HOT	23/02/2017	20	one-0555	y	2	1	2.55
375	12	C	HOT	23/02/2017	21	two-0492	y	1	1	5.62
376	12	C	HOT	23/02/2017	22	one-0555	y	1	1	2.75
377	12	C	HOT	23/02/2017	23	two-0492	y	2	2	6.28
378	12	C	HOT	23/02/2017	24	two-0493	y	2	2	3.93
379	12	C	HOT	23/02/2017	25	one-0556	y	1	1	1.7
380	12	C	HOT	23/02/2017	26	two-0493	y	1	1	1
381	12	C	HOT	23/02/2017	27	one-0556	y	3	1	1.57
382	12	C	HOT	23/02/2017	28	two-0493	y	1	1	0.73
383	12	C	HOT	23/02/2017	29	one-0557	y	2	1	6.34
384	12	C	HOT	23/02/2017	30	two-0494	y	1	1	1.26
385	12	C	HOT	23/02/2017	31	one-0557	y	1	1	1.31
386	12	C	HOT	23/02/2017	32	two-0494	y	2	1	14.78
387	12	C	HOT	23/02/2017	33	one-0557	y	2	2	3.01
388	13	E	HOT	24/02/2017	1	two-0523	n	1	n/a	n/a
389	13	E	HOT	24/02/2017	2	one-0501	n	1	n/a	n/a
390	13	E	HOT	24/02/2017	3	two-0523	n	1	n/a	n/a
391	13	E	HOT	24/02/2017	4	one-0501	n	2	n/a	n/a
392	13	E	HOT	24/02/2017	5	two-0523	n	1	n/a	n/a
393	13	E	HOT	24/02/2017	6	one-0501	y	2	1	3.93
394	13	E	HOT	24/02/2017	7	two-0523	y	2	1	2.88
395	13	E	HOT	24/02/2017	8	one-0502	y	3	3	9.17
396	13	E	HOT	24/02/2017	9	two-0524	n	1	n/a	n/a
397	13	E	HOT	24/02/2017	10	one-0502	y	2	1	1.38
398	13	E	HOT	24/02/2017	11	two-0524	y	3	2	8.5
399	13	E	HOT	24/02/2017	12	one-0502	y	3	2	11.12
400	13	E	HOT	24/02/2017	13	two-0524	y	2	2	5.69
401	13	E	HOT	24/02/2017	14	two-0525	y	2	1	1.06
402	13	E	HOT	24/02/2017	15	one-0503	y	3	2	4.71
403	13	E	HOT	24/02/2017	16	two-0525	y	3	3	7.59
404	13	E	HOT	24/02/2017	17	one-0503	y	2	2	6.61
405	13	E	HOT	24/02/2017	18	two-0525	y	1	1	1.19
406	13	E	HOT	24/02/2017	19	one-0504	y	1	1	2.23
407	13	E	HOT	24/02/2017	20	two-0526	y	2	1	5.03
408	13	E	HOT	24/02/2017	21	one-0504	y	2	2	4.97
409	13	E	HOT	24/02/2017	22	two-0526	y	2	2	8.69
410	13	E	HOT	24/02/2017	23	one-0504	y	2	2	11.7
411	13	E	HOT	24/02/2017	24	one-0506	y	2	2	11.63
412	13	E	HOT	24/02/2017	25	two-0527	y	3	1	1.64
413	13	E	HOT	24/02/2017	26	one-0506	y	3	2	4.19
414	13	E	HOT	24/02/2017	27	two-0527	y	2	1	1.71
415	13	E	HOT	24/02/2017	28	one-0506	y	2	2	6.54
416	13	E	HOT	24/02/2017	29	one-0507	y	1	1	1.97
417	13	E	HOT	24/02/2017	30	two-0528	y	1	1	1.05
418	13	E	HOT	24/02/2017	31	one-0507	y	1	1	4.45
419	13	E	HOT	24/02/2017	32	two-0528	n	1	n/a	n/a
420	13	E	HOT	24/02/2017	33	one-0507	y	1	1	1.97
421	13	E	HOT	24/02/2017	34	two-0528	y	1	1	4.51
422	14	D	HOT	28/02/2017	1	one-0559	n	1	n/a	n/a
423	14	D	HOT	28/02/2017	2	two-0496	n	1	n/a	n/a
424	14	D	HOT	28/02/2017	3	one-0559	n	1	n/a	n/a
425	14	D	HOT	28/02/2017	4	two-0496	n	2	n/a	n/a
426	14	D	HOT	28/02/2017	5	one-0559	y	3	1	3.99
427	14	D	HOT	28/02/2017	6	two-0496	y	3	2	9.27
428	14	D	HOT	28/02/2017	7	one-0559	y	3	2	7.37
429	14	D	HOT	28/02/2017	8	two-0496	n	2	n/a	n/a
430	14	D	HOT	28/02/2017	9	two-0497	y	3	1	2.88
431	14	D	HOT	28/02/2017	10	one-0560	n	1	n/a	n/a
432	14	D	HOT	28/02/2017	11	two-0497	y	3	2	6.08
433	14	D	HOT	28/02/2017	12	one-0560	n	2	n/a	n/a
434	14	D	HOT	28/02/2017	13	two-0497	y	3	3	8.49
435	14	D	HOT	28/02/2017	14	one-0560	y	3	3	7.97
436	14	D	HOT	28/02/2017	15	one-0561	y	3	2	4.44
437	14	D	HOT	28/02/2017	16	two-0498	y	3	2	3.99
438	14	D	HOT	28/02/2017	17	one-0561	n	1	n/a	n/a
439	14	D	HOT	28/02/2017	18	two-0498	y	2	1	3.21
440	14	D	HOT	28/02/2017	19	one-0561	y	1	1	2.03
441	14	D	HOT	28/02/2017	20	two-0498	y	1	1	1.44
442	14	D	HOT	28/02/2017	21	one-0562	y	2	1	1.11
443	14	D	HOT	28/02/2017	22	two-0499	y	2	1	0.73
444	14	D	HOT	28/02/2017	23	one-0562	y	1	1	2.55
445	14	D	HOT	28/02/2017	24	two-0499	y	2	1	2.36
446	14	D	HOT	28/02/2017	25	one-0562	n	1	n/a	n/a
447	14	D	HOT	28/02/2017	26	one-0563	y	1	1	0.93
448	14	D	HOT	28/02/2017	27	two-0500	y	2	2	4
449	14	D	HOT	28/02/2017	28	one-0563	y	1	1	2.36
450	14	D	HOT	28/02/2017	29	two-0500	y	1	1	1.32
451	14	D	HOT	28/02/2017	30	one-0563	y	2	2	4.38
452	15	D	HOT	28/02/2017	1	one-0564	y	3	1	1.58
453	15	D	HOT	28/02/2017	2	two-0501	y	3	1	1.59
454	15	D	HOT	28/02/2017	3	one-0565	y	2	1	2.49
455	15	D	HOT	28/02/2017	4	two-0502	n	1	n/a	n/a
456	15	D	HOT	28/02/2017	5	one-0565	n	n/a	n/a	n/a
457	15	D	HOT	28/02/2017	6	two-0502	y	3	1	3.8
458	15	D	HOT	28/02/2017	7	one-0565	y	2	2	5.36
459	15	D	HOT	28/02/2017	8	two-0503	n	1	n/a	n/a
460	15	D	HOT	28/02/2017	9	one-0566	y	1	1	3.15
461	15	D	HOT	28/02/2017	10	two-0503	n	n/a	n/a	n/a
462	15	D	HOT	28/02/2017	11	one-0566	n	n/a	n/a	n/a
463	15	D	HOT	28/02/2017	12	two-0503	y	1	1	0.73
464	15	D	HOT	28/02/2017	13	one-0566	y	1	1	1.71
465	15	D	HOT	28/02/2017	14	one-0567	y	1	1	16.77
466	15	D	HOT	28/02/2017	15	two-0504	y	1	1	3.87
467	15	D	HOT	28/02/2017	16	one-0567	y	2	2	6.14
468	15	D	HOT	28/02/2017	17	two-0504	y	1	1	4.78
469	15	D	HOT	28/02/2017	18	one-0568	y	2	2	4.78
470	15	D	HOT	28/02/2017	19	two-0505	y	1	1	1.25
471	15	D	HOT	28/02/2017	20	one-0568	y	1	1	1.38
472	15	D	HOT	28/02/2017	21	two-0505	y	1	1	1.51
473	15	D	HOT	28/02/2017	22	one-0568	y	1	1	3.28
474	15	D	HOT	28/02/2017	23	two-0506	y	1	1	2.09
475	15	D	HOT	28/02/2017	24	one-0569	y	1	1	2.76
476	15	D	HOT	28/02/2017	25	two-0506	y	2	2	3.47
477	15	D	HOT	28/02/2017	26	one-0569	y	1	1	5.03
478	15	D	HOT	28/02/2017	27	two-0506	y	1	1	1.84
479	15	D	HOT	28/02/2017	28	one-0569	y	1	1	4.19
480	15	D	HOT	28/02/2017	29	two-0506	n	n/a	n/a	n/a
481	15	D	HOT	28/02/2017	30	one-0570	n	n/a	n/a	n/a
482	15	D	HOT	28/02/2017	31	two-0507	y	1	1	6.03
483	15	D	HOT	28/02/2017	32	one-0570	n	n/a	n/a	n/a
484	16	C	HOT	01/03/2017	1	one-0568	y	1	1	36.31
485	16	C	HOT	01/03/2017	2	two-0509	n	2	n/a	n/a
486	16	C	HOT	01/03/2017	3	two-0510	y	3	1	0.99
487	16	C	HOT	01/03/2017	4	one-0569	y	3	1	4.58
488	16	C	HOT	01/03/2017	5	two-0510	y	3	1	2.75
489	16	C	HOT	01/03/2017	6	one-0569	y	2	2	7.58
490	16	C	HOT	01/03/2017	7	one-0570	y	2	2	8.88
491	16	C	HOT	01/03/2017	8	two-0511	y	3	2	4.78
492	16	C	HOT	01/03/2017	9	one-0570	n	1	n/a	n/a
493	16	C	HOT	01/03/2017	10	two-0511	y	3	2	4.33
494	16	C	HOT	01/03/2017	11	one-0570	y	1	1	2.74
495	16	C	HOT	01/03/2017	12	one-0571	y	3	2	9.67
496	16	C	HOT	01/03/2017	13	two-0512	y	3	2	7.12
497	16	C	HOT	01/03/2017	14	one-0571	y	2	1	1.32
498	16	C	HOT	01/03/2017	15	two-0512	y	2	1	0.99
499	16	C	HOT	01/03/2017	16	two-0513	y	3	2	4.84
500	16	C	HOT	01/03/2017	17	one-0572	y	2	2	4.7
501	16	C	HOT	01/03/2017	18	two-0513	y	2	2	7.4
502	16	C	HOT	01/03/2017	19	one-0572	y	3	2	2.75
503	16	C	HOT	01/03/2017	20	two-0514	y	1	1	1.18
504	16	C	HOT	01/03/2017	21	one-0573	y	2	2	5.24
505	16	C	HOT	01/03/2017	22	two-0514	y	2	1	3.67
506	16	C	HOT	01/03/2017	23	one-0573	y	1	1	13.85
507	16	C	HOT	01/03/2017	24	two-0515	y	2	2	3.21
508	16	C	HOT	01/03/2017	25	one-0574	y	2	1	1.65
509	16	C	HOT	01/03/2017	26	two-0515	y	1	1	1.31
510	16	C	HOT	01/03/2017	27	one-0574	y	1	1	4.05
511	16	C	HOT	01/03/2017	28	two-0516	y	3	2	3.54
512	16	C	HOT	01/03/2017	29	one-0575	y	1	1	2.48
513	16	C	HOT	01/03/2017	30	two-0516	y	2	2	7.06
514	16	C	HOT	01/03/2017	31	one-0575	y	1	1	2.56
515	17	D	HOT	03/03/2017	1	two-0517	n	1	n/a	n/a
516	17	D	HOT	03/03/2017	2	one-0576	n	1	n/a	n/a
517	17	D	HOT	03/03/2017	3	two-0517	y	3	1	4.84
518	17	D	HOT	03/03/2017	4	one-0576	y	3	2	8.96
519	17	D	HOT	03/03/2017	5	two-0517	n	1	n/a	n/a
520	17	D	HOT	03/03/2017	6	one-0576	y	1	1	3.14
521	17	D	HOT	03/03/2017	7	two-0518	y	3	3	12.42
522	17	D	HOT	03/03/2017	8	one-0577	n	2	n/a	n/a
523	17	D	HOT	03/03/2017	9	two-0518	y	3	2	9.16
524	17	D	HOT	03/03/2017	10	one-0577	y	3	2	3.8
525	17	D	HOT	03/03/2017	11	two-0518	n	2	n/a	n/a
526	17	D	HOT	03/03/2017	12	one-0577	y	3	2	4.84
527	17	D	HOT	03/03/2017	13	two-0519	y	3	1	3.35
528	17	D	HOT	03/03/2017	14	one-0578	y	3	1	3.45
529	17	D	HOT	03/03/2017	15	two-0519	y	3	1	7.71
530	17	D	HOT	03/03/2017	16	one-0578	y	2	1	2.43
531	17	D	HOT	03/03/2017	17	two-0519	y	2	2	7.85
532	17	D	HOT	03/03/2017	18	two-0520	y	3	2	4.9
533	17	D	HOT	03/03/2017	19	one-0579	n	n/a	n/a	n/a
534	17	D	HOT	03/03/2017	20	two-0520	n	2	n/a	n/a
535	17	D	HOT	03/03/2017	21	one-0579	y	2	1	5.03
536	17	D	HOT	03/03/2017	22	two-0520	y	1	1	5.69
537	17	D	HOT	03/03/2017	23	one-0580	y	2	2	14.31
538	17	D	HOT	03/03/2017	24	two-0521	n	2	n/a	n/a
539	17	D	HOT	03/03/2017	25	one-0580	y	2	1	2.22
540	17	D	HOT	03/03/2017	26	two-0521	y	2	2	6.54
541	17	D	HOT	03/03/2017	27	one-0580	y	1	1	2.69
542	17	D	HOT	03/03/2017	28	one-0581	y	3	1	4.84
543	17	D	HOT	03/03/2017	29	two-0522	y	3	3	7.39
544	17	D	HOT	03/03/2017	30	one-0581	y	3	1	3.73
545	18	D	Acontrol	03/03/2017	1	two-0524	y	3	1	4.59
546	18	D	Acontrol	03/03/2017	2	one-0583	y	3	1	3.34
547	18	D	Acontrol	03/03/2017	3	two-0524	n	1	n/a	n/a
548	18	D	Acontrol	03/03/2017	4	one-0583	y	2	1	3.92
549	18	D	Acontrol	03/03/2017	5	two-0525	y	3	3	15.81
550	18	D	Acontrol	03/03/2017	6	one-0584	y	2	1	1.51
551	18	D	Acontrol	03/03/2017	7	two-0525	n	1	n/a	n/a
552	18	D	Acontrol	03/03/2017	8	one-0584	n	1	n/a	n/a
553	18	D	Acontrol	03/03/2017	9	two-0525	n	1	n/a	n/a
554	18	D	Acontrol	03/03/2017	10	one-0584	y	3	1	3.61
555	18	D	Acontrol	03/03/2017	11	two-0526	y	2	1	1.45
556	18	D	Acontrol	03/03/2017	12	one-0585	y	1	1	3.34
557	18	D	Acontrol	03/03/2017	13	two-0526	y	1	1	2.29
558	18	D	Acontrol	03/03/2017	14	one-0585	y	2	1	2.62
559	18	D	Acontrol	03/03/2017	15	two-0526	n	1	n/a	n/a
560	18	D	Acontrol	03/03/2017	16	two-0527	n	n/a	n/a	n/a
561	18	D	Acontrol	03/03/2017	17	one-0586	y	2	1	1.97
562	18	D	Acontrol	03/03/2017	18	one-0586	y	2	2	8.5
563	18	D	Acontrol	03/03/2017	19	two-0527	y	1	1	2.81
564	18	D	Acontrol	03/03/2017	20	one-0586	y	1	1	1.38
565	18	D	Acontrol	03/03/2017	21	two-0527	y	1	1	3.99
566	18	D	Acontrol	03/03/2017	22	one-0586	y	2	2	3.8
567	18	D	Acontrol	03/03/2017	23	two-0528	y	2	1	1.07
568	18	D	Acontrol	03/03/2017	24	one-0587	y	1	1	2.03
569	18	D	Acontrol	03/03/2017	25	two-0528	y	1	1	2.76
570	18	D	Acontrol	03/03/2017	26	one-0587	y	1	1	6.6
571	18	D	Acontrol	03/03/2017	27	two-0528	y	1	1	2.83
572	18	D	Acontrol	03/03/2017	28	one-0587	y	2	2	7.78
573	18	D	Acontrol	03/03/2017	29	one-0588	y	2	2	4
574	18	D	Acontrol	03/03/2017	30	two-0529	y	1	1	3.87
575	18	D	Acontrol	03/03/2017	31	one-0588	n	1	n/a	n/a
576	18	D	Acontrol	03/03/2017	32	two-0529	y	1	1	1.7
577	19	D	Acontrol	07/03/2017	1	one-0590	n	1	n/a	n/a
578	19	D	Acontrol	07/03/2017	2	two-0531	y	3	1	6.78
579	19	D	Acontrol	07/03/2017	3	one-0590	y	3	1	3.54
580	19	D	Acontrol	07/03/2017	4	two-0531	y	2	1	3.01
581	19	D	Acontrol	07/03/2017	5	one-0590	y	3	1	2.05
582	19	D	Acontrol	07/03/2017	6	one-0591	y	1	1	1.05
583	19	D	Acontrol	07/03/2017	7	two-0532	n	2	n/a	n/a
584	19	D	Acontrol	07/03/2017	8	one-0591	n	n/a	n/a	n/a
585	19	D	Acontrol	07/03/2017	9	two-0532	n	2	n/a	n/a
586	19	D	Acontrol	07/03/2017	10	one-0591	y	2	2	6.41
587	19	D	Acontrol	07/03/2017	11	two-0532	y	1	1	5.74
588	19	D	Acontrol	07/03/2017	12	one-0591	y	3	1	20.76
589	19	D	Acontrol	07/03/2017	13	two-0532	n	n/a	n/a	n/a
590	19	D	Acontrol	07/03/2017	14	one-0592	y	3	3	16.51
591	19	D	Acontrol	07/03/2017	15	two-0533	n	2	n/a	n/a
592	19	D	Acontrol	07/03/2017	16	one-0592	y	3	2	4.7
593	19	D	Acontrol	07/03/2017	17	two-0533	n	1	n/a	n/a
594	19	D	Acontrol	07/03/2017	18	one-0592	y	3	3	11.04
595	19	D	Acontrol	07/03/2017	19	two-0534	y	3	2	8.83
596	19	D	Acontrol	07/03/2017	20	one-0593	n	2	n/a	n/a
597	19	D	Acontrol	07/03/2017	21	one-0593	y	2	1	3.14
598	19	D	Acontrol	07/03/2017	22	two-0534	y	2	1	5.17
599	19	D	Acontrol	07/03/2017	23	one-0594	y	3	2	8.17
600	19	D	Acontrol	07/03/2017	24	two-0535	n	2	n/a	n/a
601	19	D	Acontrol	07/03/2017	25	one-0594	y	3	3	8.36
602	19	D	Acontrol	07/03/2017	26	two-0535	y	3	2	11.04
603	19	D	Acontrol	07/03/2017	27	one-0594	y	3	2	6.29
604	19	D	Acontrol	07/03/2017	28	two-0596	y	2	1	2.37
605	19	D	Acontrol	07/03/2017	29	one-0537	y	3	1	1.38
606	19	D	Acontrol	07/03/2017	30	two-0596	y	2	1	1.64
607	19	D	Acontrol	07/03/2017	31	one-0537	y	2	2	7.59
608	20	C	Acontrol	08/03/2017	1	two-0577	n	1	n/a	n/a
609	20	C	Acontrol	08/03/2017	2	one-0539	y	3	3	18.88
610	20	C	Acontrol	08/03/2017	3	two-0577	y	3	1	2.09
611	20	C	Acontrol	08/03/2017	4	one-0539	n	2	n/a	n/a
612	20	C	Acontrol	08/03/2017	5	two-0577	n	2	n/a	n/a
613	20	C	Acontrol	08/03/2017	6	two-0577	y	3	3	12.69
614	20	C	Acontrol	08/03/2017	7	two-0577	y	2	1	0.67
615	20	C	Acontrol	08/03/2017	8	one-0539	n	2	n/a	n/a
616	20	C	Acontrol	08/03/2017	9	two-0578	y	3	1	1.12
617	20	C	Acontrol	08/03/2017	10	one-0540	y	3	1	1.11
618	20	C	Acontrol	08/03/2017	11	two-0578	y	3	1	0.92
619	20	C	Acontrol	08/03/2017	12	one-0540	y	2	1	4.25
620	20	C	Acontrol	08/03/2017	13	two-0578	y	1	1	1.51
621	20	C	Acontrol	08/03/2017	14	two-0579	y	3	2	16.55
622	20	C	Acontrol	08/03/2017	15	one-0541	n	2	n/a	n/a
623	20	C	Acontrol	08/03/2017	16	two-0579	y	2	1	1.06
624	20	C	Acontrol	08/03/2017	17	one-0541	y	2	2	5.29
625	20	C	Acontrol	08/03/2017	18	two-0579	y	3	1	1.25
626	20	C	Acontrol	08/03/2017	19	one-0541	y	1	1	5.25
627	20	C	Acontrol	08/03/2017	20	one-0542	y	3	2	10.33
628	20	C	Acontrol	08/03/2017	21	two-0580	y	3	2	4.78
629	20	C	Acontrol	08/03/2017	22	one-0542	y	2	1	0.66
630	20	C	Acontrol	08/03/2017	23	two-0580	n	2	n/a	n/a
631	20	C	Acontrol	08/03/2017	24	one-0543	y	2	1	4.19
632	20	C	Acontrol	08/03/2017	25	two-0581	y	1	1	5.3
633	20	C	Acontrol	08/03/2017	26	one-0543	y	2	1	0.66
634	20	C	Acontrol	08/03/2017	27	two-0581	y	2	2	5.37
635	20	C	Acontrol	08/03/2017	28	two-0582	y	3	1	1.19
636	20	C	Acontrol	08/03/2017	29	one-0544	y	3	1	1.12
637	20	C	Acontrol	08/03/2017	30	two-0582	y	2	1	3.21
638	20	C	Acontrol	08/03/2017	31	one-0544	y	3	3	8.03
639	20	C	Acontrol	08/03/2017	32	two-0582	y	1	1	0.92
640	21	C	Acontrol	08/03/2017	1	one-0545	n	1	n/a	n/a
641	21	C	Acontrol	08/03/2017	2	two-0583	n	1	n/a	n/a
642	21	C	Acontrol	08/03/2017	3	two-0583	n	1	n/a	n/a
643	21	C	Acontrol	08/03/2017	4	one-0545	n	1	n/a	n/a
644	21	C	Acontrol	08/03/2017	5	two-0583	y	3	1	2.35
645	21	C	Acontrol	08/03/2017	6	one-0545	y	3	1	6.27
646	21	C	Acontrol	08/03/2017	7	two-0583	y	3	2	9.54
647	21	C	Acontrol	08/03/2017	8	one-0545	y	3	3	31.15
648	21	C	Acontrol	08/03/2017	9	two-0584	y	2	1	3.21
649	21	C	Acontrol	08/03/2017	10	one-0546	y	3	3	7.46
650	21	C	Acontrol	08/03/2017	11	two-0584	y	3	1	1.25
651	21	C	Acontrol	08/03/2017	12	one-0546	n	1	n/a	n/a
652	21	C	Acontrol	08/03/2017	13	two-0584	y	2	1	1.57
653	21	C	Acontrol	08/03/2017	14	two-0585	y	3	2	14.64
654	21	C	Acontrol	08/03/2017	15	one-0547	y	1	1	1.45
655	21	C	Acontrol	08/03/2017	16	two-0585	y	3	1	4.05
656	21	C	Acontrol	08/03/2017	17	one-0547	y	2	2	10.7
657	21	C	Acontrol	08/03/2017	18	two-0586	y	3	2	5.42
658	21	C	Acontrol	08/03/2017	19	one-0548	y	3	1	1.97
659	21	C	Acontrol	08/03/2017	20	two-0586	y	3	1	4.71
660	21	C	Acontrol	08/03/2017	21	one-0548	y	2	2	4.84
661	21	C	Acontrol	08/03/2017	22	two-0587	y	3	1	1.9
662	21	C	Acontrol	08/03/2017	23	one-0549	y	3	2	5.94
663	21	C	Acontrol	08/03/2017	24	two-0587	y	3	1	4.51
664	21	C	Acontrol	08/03/2017	25	one-0549	n	1	n/a	n/a
665	21	C	Acontrol	08/03/2017	26	two-0587	y	1	1	1.84
666	21	C	Acontrol	08/03/2017	27	two-0588	y	3	2	3.53
667	21	C	Acontrol	08/03/2017	28	one-0550	y	2	2	3.6
668	21	C	Acontrol	08/03/2017	29	two-0588	y	2	1	1.37
669	21	C	Acontrol	08/03/2017	30	one-0550	y	2	2	7.25
670	22	C	Blue plates	21/03/2017	1	two-0590	y	2	1	2.02
671	22	C	Blue plates	21/03/2017	2	one-0552	y	1	1	3.16
672	22	C	Blue plates	21/03/2017	3	two-0590	y	3	2	15.56
673	22	C	Blue plates	21/03/2017	4	one-0552	y	1	1	3.01
674	22	C	Blue plates	21/03/2017	5	two-0590	y	2	2	13.45
675	22	C	Blue plates	21/03/2017	6	two-0591	y	1	1	1.25
676	22	C	Blue plates	21/03/2017	7	one-0553	y	2	1	0.92
677	22	C	Blue plates	21/03/2017	8	two-0591	y	3	1	1.24
678	22	C	Blue plates	21/03/2017	9	one-0553	y	1	1	0.73
679	22	C	Blue plates	21/03/2017	10	two-0591	y	1	1	2.94
680	22	C	Blue plates	21/03/2017	11	one-0553	n	1	n/a	n/a
681	22	C	Blue plates	21/03/2017	12	two-0591	y	1	1	1.7
682	22	C	Blue plates	21/03/2017	13	two-0592	y	1	1	7.32
683	22	C	Blue plates	21/03/2017	14	one-0554	n	1	n/a	n/a
684	22	C	Blue plates	21/03/2017	15	two-0592	y	1	1	0.93
685	22	C	Blue plates	21/03/2017	16	one-0554	y	1	1	1.11
686	22	C	Blue plates	21/03/2017	17	two-0592	n	1	n/a	n/a
687	22	C	Blue plates	21/03/2017	18	one-0554	n	1	n/a	n/a
688	22	C	Blue plates	21/03/2017	19	two-0592	y	1	1	1.12
689	22	C	Blue plates	21/03/2017	20	one-0554	y	1	1	2.57
690	22	C	Blue plates	21/03/2017	21	one-0555	y	3	1	0.59
691	22	C	Blue plates	21/03/2017	22	two-0593	y	3	2	3.02
692	22	C	Blue plates	21/03/2017	23	one-0555	y	2	1	1.12
693	22	C	Blue plates	21/03/2017	24	two-0593	y	2	2	4.45
694	22	C	Blue plates	21/03/2017	25	one-0555	y	2	1	0.79
695	22	C	Blue plates	21/03/2017	26	one-0556	y	2	1	3.6
696	22	C	Blue plates	21/03/2017	27	two-0594	y	2	1	0.53
697	22	C	Blue plates	21/03/2017	28	one-0556	y	2	1	0.67
698	22	C	Blue plates	21/03/2017	29	two-0594	y	2	1	0.8
699	22	C	Blue plates	21/03/2017	30	one-0556	y	1	1	0.6
700	22	C	Blue plates	21/03/2017	31	two-0594	y	1	1	0.73
701	23	C	Blue plates	21/03/2017	1	two-0596	n	1	n/a	n/a
702	23	C	Blue plates	21/03/2017	2	one-0559	n	1	n/a	n/a
703	23	C	Blue plates	21/03/2017	3	two-0596	n	1	n/a	n/a
704	23	C	Blue plates	21/03/2017	4	one-0559	y	3	1	2.16
705	23	C	Blue plates	21/03/2017	5	two-0596	y	3	1	4.59
706	23	C	Blue plates	21/03/2017	6	one-0559	y	3	1	7
707	23	C	Blue plates	21/03/2017	7	two-0596	y	2	2	5.75
708	23	C	Blue plates	21/03/2017	8	one-0559	y	2	1	1.45
709	23	C	Blue plates	21/03/2017	9	one-0560	y	1	1	2.76
710	23	C	Blue plates	21/03/2017	10	two-0597	y	1	1	1.25
711	23	C	Blue plates	21/03/2017	11	one-0560	y	1	1	1.97
712	23	C	Blue plates	21/03/2017	12	two-0597	n	n/a	n/a	n/a
713	23	C	Blue plates	21/03/2017	13	one-0561	n	1	n/a	n/a
714	23	C	Blue plates	21/03/2017	14	two-0598	n	2	n/a	n/a
715	23	C	Blue plates	21/03/2017	15	one-0561	y	1	1	2.55
716	23	C	Blue plates	21/03/2017	16	two-0598	y	1	1	2.1
717	23	C	Blue plates	21/03/2017	17	one-0561	y	1	1	0.92
718	23	C	Blue plates	21/03/2017	18	two-0598	n	1	n/a	n/a
719	23	C	Blue plates	21/03/2017	19	one-0561	y	1	1	1.12
720	23	C	Blue plates	21/03/2017	20	one-0562	y	1	1	0.72
721	23	C	Blue plates	21/03/2017	21	two-0599	n	1	n/a	n/a
722	23	C	Blue plates	21/03/2017	22	one-0562	y	1	1	0.48
723	23	C	Blue plates	21/03/2017	23	two-0599	y	1	1	0.73
724	23	C	Blue plates	21/03/2017	24	one-0562	y	2	1	1.12
725	23	C	Blue plates	21/03/2017	25	two-0599	y	1	1	2.88
726	23	C	Blue plates	21/03/2017	26	two-0600	y	1	1	3.47
727	23	C	Blue plates	21/03/2017	27	one-0563	y	1	1	0.73
728	23	C	Blue plates	21/03/2017	28	two-0600	y	1	1	1.91
729	23	C	Blue plates	21/03/2017	29	one-0563	y	1	1	0.92
730	23	C	Blue plates	21/03/2017	30	two-0600	n	1	n/a	n/a
731	23	C	Blue plates	21/03/2017	31	one-0563	y	1	1	0.86
732	24	C	Blue plates	28/03/2017	1	one-0602	n	1	n/a	n/a
733	24	C	Blue plates	28/03/2017	2	one-0602	y	3	2	36.18
734	24	C	Blue plates	28/03/2017	3	two-0572	n	n/a	n/a	n/a
735	24	C	Blue plates	28/03/2017	4	one-0604	y	3	1	2.1
736	24	C	Blue plates	28/03/2017	5	one-0604	n	1	n/a	n/a
737	24	C	Blue plates	28/03/2017	6	two-0574	y	3	2	16.59
738	24	C	Blue plates	28/03/2017	7	two-0575	y	2	1	11.05
739	24	C	Blue plates	28/03/2017	8	one-0605	y	2	1	2.82
740	24	C	Blue plates	28/03/2017	9	two-0576	y	3	2	11.52
741	24	C	Blue plates	28/03/2017	10	one-0606	y	1	1	1.18
742	24	C	Blue plates	28/03/2017	11	two-0576	y	1	1	1.51
743	24	C	Blue plates	28/03/2017	12	two-0577	y	3	2	8.96
744	24	C	Blue plates	28/03/2017	13	one-0607	y	2	2	4.71
745	24	C	Blue plates	28/03/2017	14	two-0577	y	1	1	0.99
746	24	C	Blue plates	28/03/2017	15	one-0607	y	2	1	3.01
747	24	C	Blue plates	28/03/2017	16	two-0578	y	2	1	1.84
748	24	C	Blue plates	28/03/2017	17	one-0608	y	2	1	5.31
749	24	C	Blue plates	28/03/2017	18	two-0578	y	1	1	1.12
750	24	C	Blue plates	28/03/2017	19	one-0609	y	2	1	0.79
751	24	C	Blue plates	28/03/2017	20	two-0579	y	2	1	2.04
752	24	C	Blue plates	28/03/2017	21	one-0609	y	1	1	1.18
753	24	C	Blue plates	28/03/2017	22	two-0580	y	1	1	0.53
754	24	C	Blue plates	28/03/2017	23	one-0610	y	1	1	0.86
755	24	C	Blue plates	28/03/2017	24	two-0580	y	2	1	5.18
756	24	C	Blue plates	28/03/2017	25	one-0610	y	1	1	1.18
757	24	C	Blue plates	28/03/2017	26	two-0580	y	1	1	0.86
758	24	C	Blue plates	28/03/2017	27	two-0581	y	1	1	0.8
759	24	C	Blue plates	28/03/2017	28	one-0610	y	1	1	1.13
760	24	C	Blue plates	28/03/2017	29	two-0581	y	1	1	0.99
761	24	C	Blue plates	28/03/2017	30	one-0610	y	1	1	1.45
762	24	C	Blue plates	28/03/2017	31	two-0581	y	1	1	0.85
763	24	C	Blue plates	28/03/2017	32	one-0610	y	1	1	0.6
764	24	C	Blue plates	28/03/2017	33	two-0581	y	1	1	1.7
765	24	C	Blue plates	28/03/2017	34	one-0610	y	2	2	6.48
766	25	F	Blue plates	30/03/2017	1	one-0565	n	1	n/a	n/a
767	25	F	Blue plates	30/03/2017	2	two-0605	y	1	1	10.84
768	25	F	Blue plates	30/03/2017	3	one-0565	n	1	n/a	n/a
769	25	F	Blue plates	30/03/2017	4	two-0605	n	1	n/a	n/a
770	25	F	Blue plates	30/03/2017	5	one-0565	n	1	n/a	n/a
771	25	F	Blue plates	30/03/2017	6	two-0605	n	2	n/a	n/a
772	25	F	Blue plates	30/03/2017	7	one-0565	n	n/a	n/a	n/a
773	25	F	Blue plates	30/03/2017	8	one-0566	n	1	n/a	n/a
774	25	F	Blue plates	30/03/2017	9	two-0606	y	3	2	5.23
775	25	F	Blue plates	30/03/2017	10	one-0566	y	2	1	7.06
776	25	F	Blue plates	30/03/2017	11	two-0606	y	2	1	2.3
777	25	F	Blue plates	30/03/2017	12	one-0566	y	1	1	0.92
778	25	F	Blue plates	30/03/2017	13	two-0607	n	2	n/a	n/a
779	25	F	Blue plates	30/03/2017	14	one-0567	y	2	1	0.92
780	25	F	Blue plates	30/03/2017	15	two-0607	y	1	1	1.18
781	25	F	Blue plates	30/03/2017	16	one-0567	y	2	2	6
782	25	F	Blue plates	30/03/2017	17	two-0607	y	2	1	1.38
783	25	F	Blue plates	30/03/2017	18	one-0568	y	2	1	1.64
784	25	F	Blue plates	30/03/2017	19	two-0608	y	2	1	1.05
785	25	F	Blue plates	30/03/2017	20	one-0568	y	3	2	3.47
786	25	F	Blue plates	30/03/2017	21	two-0608	y	1	1	0.92
787	25	F	Blue plates	30/03/2017	22	one-0569	y	3	1	4.51
788	25	F	Blue plates	30/03/2017	23	two-0609	y	1	1	2.03
789	25	F	Blue plates	30/03/2017	24	one-0569	y	2	1	1.45
790	25	F	Blue plates	30/03/2017	25	two-0609	y	2	1	1.71
791	25	F	Blue plates	30/03/2017	26	one-0569	y	1	1	1.05
792	25	F	Blue plates	30/03/2017	27	two-0610	y	3	1	1.05
793	25	F	Blue plates	30/03/2017	28	one-0570	y	2	1	0.99
794	25	F	Blue plates	30/03/2017	29	two-0610	y	1	1	2.09
795	25	F	Blue plates	30/03/2017	30	one-0570	y	1	1	0.6
796	26	F	Blue plates	30/03/2017	1	one-0572	y	1	1	6.75
797	26	F	Blue plates	30/03/2017	2	one-0572	y	3	1	2.49
798	26	F	Blue plates	30/03/2017	3	two-0612	y	3	1	3.28
799	26	F	Blue plates	30/03/2017	4	one-0572	n	1	n/a	n/a
800	26	F	Blue plates	30/03/2017	5	one-0573	y	2	1	1.12
801	26	F	Blue plates	30/03/2017	6	two-0613	y	3	1	1.84
802	26	F	Blue plates	30/03/2017	7	one-0573	y	3	1	2.03
803	26	F	Blue plates	30/03/2017	8	two-0613	n	1	n/a	n/a
804	26	F	Blue plates	30/03/2017	9	one-0573	y	3	2	12.68
805	26	F	Blue plates	30/03/2017	10	two-0613	y	2	1	1.18
806	26	F	Blue plates	30/03/2017	11	two-0614	n	1	n/a	n/a
807	26	F	Blue plates	30/03/2017	12	one-0574	y	3	2	2.95
808	26	F	Blue plates	30/03/2017	13	two-0614	y	1	1	0.92
809	26	F	Blue plates	30/03/2017	14	one-0574	y	2	2	2.82
810	26	F	Blue plates	30/03/2017	15	two-0614	y	2	1	1.13
811	26	F	Blue plates	30/03/2017	16	one-0574	y	1	1	0.92
812	26	F	Blue plates	30/03/2017	17	two-0615	n	2	n/a	n/a
813	26	F	Blue plates	30/03/2017	18	one-0575	y	2	1	1.05
814	26	F	Blue plates	30/03/2017	19	two-0615	y	3	2	5.91
815	26	F	Blue plates	30/03/2017	20	one-0575	y	3	1	1.01
816	26	F	Blue plates	30/03/2017	21	two-0615	y	2	1	0.99
817	26	F	Blue plates	30/03/2017	22	one-0575	y	1	1	1.44
818	26	F	Blue plates	30/03/2017	23	one-0576	n	1	n/a	n/a
819	26	F	Blue plates	30/03/2017	24	two-0616	y	3	1	1.06
820	26	F	Blue plates	30/03/2017	25	one-0576	y	2	1	0.73
821	26	F	Blue plates	30/03/2017	26	two-0616	y	2	1	2.3
822	26	F	Blue plates	30/03/2017	27	one-0576	y	2	2	4.64
823	26	F	Blue plates	30/03/2017	28	two-0616	y	1	1	1.96
824	26	F	Blue plates	30/03/2017	29	one-0577	y	1	1	1.52
825	26	F	Blue plates	30/03/2017	30	two-0617	y	3	1	1.52
826	26	F	Blue plates	30/03/2017	31	one-0577	y	2	1	1.64
827	26	F	Blue plates	30/03/2017	32	two-0617	y	1	1	2.42
828	27	C	HOT	31/03/2017	1	one-0606	n	1	n/a	n/a
829	27	C	HOT	31/03/2017	2	two-0582	y	2	1	1.71
830	27	C	HOT	31/03/2017	3	one-0606	y	1	1	1.19
831	27	C	HOT	31/03/2017	4	two-0582	n	1	n/a	n/a
832	27	C	HOT	31/03/2017	5	one-0607	n	1	n/a	n/a
833	27	C	HOT	31/03/2017	6	two-0583	n	1	n/a	n/a
834	27	C	HOT	31/03/2017	7	one-0607	y	3	1	2.43
835	27	C	HOT	31/03/2017	8	two-0583	n	n/a	n/a	n/a
836	27	C	HOT	31/03/2017	9	one-0607	n	1	n/a	n/a
837	27	C	HOT	31/03/2017	10	two-0584	y	3	1	1.12
838	27	C	HOT	31/03/2017	11	one-0608	y	3	1	1.2
839	27	C	HOT	31/03/2017	12	two-0584	y	3	2	4.66
840	27	C	HOT	31/03/2017	13	one-0608	y	2	2	8.33
841	27	C	HOT	31/03/2017	14	one-0609	y	3	2	11.18
842	27	C	HOT	31/03/2017	15	two-0585	n	1	n/a	n/a
843	27	C	HOT	31/03/2017	16	one-0609	y	2	2	8.82
844	27	C	HOT	31/03/2017	17	two-0585	y	3	2	6.87
845	27	C	HOT	31/03/2017	18	one-0609	n	2	n/a	n/a
846	27	C	HOT	31/03/2017	19	two-0585	y	2	1	1.84
847	27	C	HOT	31/03/2017	20	one-0610	n	1	n/a	n/a
848	27	C	HOT	31/03/2017	21	two-0586	y	2	2	5.43
849	27	C	HOT	31/03/2017	22	one-0610	y	3	3	9.92
850	27	C	HOT	31/03/2017	23	two-0587	y	3	2	4.86
851	27	C	HOT	31/03/2017	24	one-0611	y	3	2	3.66
852	27	C	HOT	31/03/2017	25	two-0587	y	3	3	10.66
853	27	C	HOT	31/03/2017	26	one-0611	y	3	1	4
854	27	C	HOT	31/03/2017	27	two-0588	y	3	3	7.79
855	27	C	HOT	31/03/2017	28	one-0612	y	3	1	1.39
856	27	C	HOT	31/03/2017	29	two-0588	y	3	1	2.11
857	27	C	HOT	31/03/2017	30	one-0612	y	3	1	2.03
858	28	C	HOT	31/03/2017	1	two-0590	y	3	2	29.05
859	28	C	HOT	31/03/2017	2	one-0614	y	3	3	13.53
860	28	C	HOT	31/03/2017	3	two-0590	y	3	3	27.69
861	28	C	HOT	31/03/2017	4	one-0614	y	2	1	9.75
862	28	C	HOT	31/03/2017	5	two-0590	y	2	2	8.89
863	28	C	HOT	31/03/2017	6	one-0615	y	3	1	4.33
864	28	C	HOT	31/03/2017	7	two-0591	y	3	2	15.04
865	28	C	HOT	31/03/2017	8	one-0615	y	2	1	7.07
866	28	C	HOT	31/03/2017	9	two-0591	y	2	2	6.99
867	28	C	HOT	31/03/2017	10	one-0616	y	3	2	4.55
868	28	C	HOT	31/03/2017	11	two-0592	n	1	n/a	n/a
869	28	C	HOT	31/03/2017	12	one-0616	y	2	2	5.76
870	28	C	HOT	31/03/2017	13	two-0592	y	3	3	8.82
871	28	C	HOT	31/03/2017	14	two-0593	y	2	1	2.62
872	28	C	HOT	31/03/2017	15	one-0617	y	3	1	2.81
873	28	C	HOT	31/03/2017	16	two-0593	y	3	1	2.94
874	28	C	HOT	31/03/2017	17	one-0617	y	2	2	4.45
875	28	C	HOT	31/03/2017	18	two-0594	y	2	2	5.89
876	28	C	HOT	31/03/2017	19	one-0618	y	3	2	4.91
877	28	C	HOT	31/03/2017	20	two-0594	y	2	2	9.35
878	28	C	HOT	31/03/2017	21	one-0618	y	2	1	2.76
879	28	C	HOT	31/03/2017	22	two-0594	y	1	1	5.36
880	28	C	HOT	31/03/2017	23	two-0595	y	2	1	3.8
881	28	C	HOT	31/03/2017	24	one-0619	y	2	2	7.19
882	28	C	HOT	31/03/2017	25	two-0595	y	1	1	1.38
883	28	C	HOT	31/03/2017	26	one-0619	y	2	2	14.7
884	28	C	HOT	31/03/2017	27	two-0595	y	1	1	3.55
885	28	C	HOT	31/03/2017	28	two-0596	y	2	1	4.01
886	28	C	HOT	31/03/2017	29	one-0620	y	2	1	4.46
887	28	C	HOT	31/03/2017	30	two-0596	y	2	2	6.21
888	28	C	HOT	31/03/2017	31	one-0620	y	2	2	9.3
889	29	F	HOT	06/04/2017	1	two-0621	y	2	1	1.83
890	29	F	HOT	06/04/2017	2	one-0578	y	2	1	2.5
891	29	F	HOT	06/04/2017	3	one-0578	y	2	2	6.73
892	29	F	HOT	06/04/2017	4	two-0621	y	3	3	6.74
893	29	F	HOT	06/04/2017	5	one-0578	n	2	n/a	n/a
894	29	F	HOT	06/04/2017	6	two-0621	n	1	n/a	n/a
895	29	F	HOT	06/04/2017	7	two-0622	y	1	1	1.51
896	29	F	HOT	06/04/2017	8	one-0579	y	2	1	5.44
897	29	F	HOT	06/04/2017	9	two-0622	n	1	n/a	n/a
898	29	F	HOT	06/04/2017	10	one-0579	y	2	1	3.14
899	29	F	HOT	06/04/2017	11	two-0622	y	3	2	3.8
900	29	F	HOT	06/04/2017	12	one-0579	y	1	1	3.48
901	29	F	HOT	06/04/2017	13	two-0623	y	3	3	26.29
902	29	F	HOT	06/04/2017	14	one-0580	y	2	2	10.54
903	29	F	HOT	06/04/2017	15	two-0623	y	1	1	2.95
904	29	F	HOT	06/04/2017	16	one-0580	y	1	1	1.44
905	29	F	HOT	06/04/2017	17	two-0624	y	1	1	0.74
906	29	F	HOT	06/04/2017	18	one-0581	y	3	2	5.24
907	29	F	HOT	06/04/2017	19	two-0624	n	1	n/a	n/a
908	29	F	HOT	06/04/2017	20	one-0581	y	2	2	3.67
909	29	F	HOT	06/04/2017	21	two-0624	n	2	n/a	n/a
910	29	F	HOT	06/04/2017	22	one-0581	y	1	1	1.12
911	29	F	HOT	06/04/2017	23	two-0625	y	1	1	1.11
912	29	F	HOT	06/04/2017	24	one-0582	y	1	1	1.25
913	29	F	HOT	06/04/2017	25	two-0625	n	1	n/a	n/a
914	29	F	HOT	06/04/2017	26	one-0582	y	2	2	6.28
915	29	F	HOT	06/04/2017	27	two-0625	y	1	1	3.27
916	29	F	HOT	06/04/2017	28	two-0626	y	1	1	1.06
917	29	F	HOT	06/04/2017	29	one-0583	y	1	1	1.19
918	29	F	HOT	06/04/2017	30	two-0626	n	1	n/a	n/a
919	29	F	HOT	06/04/2017	31	one-0583	y	1	1	1.57
920	29	F	HOT	06/04/2017	32	two-0626	y	3	2	1.44
921	30	F	Blue plates	06/04/2017	1	one-0585	n	1	n/a	n/a
922	30	F	Blue plates	06/04/2017	2	one-0585	y	1	1	3.73
923	30	F	Blue plates	06/04/2017	3	two-0627	y	2	1	1.06
924	30	F	Blue plates	06/04/2017	4	one-0585	y	2	1	1.38
925	30	F	Blue plates	06/04/2017	5	two-0627	y	2	1	1.31
926	30	F	Blue plates	06/04/2017	6	one-0585	y	1	1	0.92
927	30	F	Blue plates	06/04/2017	7	two-0628	y	3	2	4.77
928	30	F	Blue plates	06/04/2017	8	one-0586	n	2	n/a	n/a
929	30	F	Blue plates	06/04/2017	9	two-0628	n	1	n/a	n/a
930	30	F	Blue plates	06/04/2017	10	one-0586	y	2	2	5.36
931	30	F	Blue plates	06/04/2017	11	two-0628	y	2	1	0.92
932	30	F	Blue plates	06/04/2017	12	one-0586	y	1	1	0.99
933	30	F	Blue plates	06/04/2017	13	two-0628	y	2	1	0.79
934	30	F	Blue plates	06/04/2017	14	two-0629	y	3	2	2.36
935	30	F	Blue plates	06/04/2017	15	one-0587	y	3	1	0.6
936	30	F	Blue plates	06/04/2017	16	two-0629	y	2	1	0.8
937	30	F	Blue plates	06/04/2017	17	one-0587	y	2	1	2.62
938	30	F	Blue plates	06/04/2017	18	two-0629	y	1	1	0.79
939	30	F	Blue plates	06/04/2017	19	one-0588	y	2	1	3.59
940	30	F	Blue plates	06/04/2017	20	two-0630	y	2	1	1.51
941	30	F	Blue plates	06/04/2017	21	one-0588	y	1	1	0.99
942	30	F	Blue plates	06/04/2017	22	two-0630	y	2	2	2.49
943	30	F	Blue plates	06/04/2017	23	one-0588	y	1	1	1.44
944	30	F	Blue plates	06/04/2017	24	two-0631	y	2	2	3.74
945	30	F	Blue plates	06/04/2017	25	one-0589	y	2	2	3.29
946	30	F	Blue plates	06/04/2017	26	two-0631	y	1	1	2.04
947	30	F	Blue plates	06/04/2017	27	one-0589	y	1	1	3.73
948	30	F	Blue plates	06/04/2017	28	two-0631	y	1	1	0.8
949	30	F	Blue plates	06/04/2017	29	one-0590	y	1	1	0.86
950	30	F	Blue plates	06/04/2017	30	two-0632	y	1	1	3.79
951	30	F	Blue plates	06/04/2017	31	one-0590	y	2	1	0.6
952	30	F	Blue plates	06/04/2017	32	two-0632	y	1	1	0.93
953	30	F	Blue plates	06/04/2017	33	one-0590	n	n/a	n/a	n/a
954	31	F	Blue plates	06/04/2017	1	one-0591	n	2	n/a	n/a
955	31	F	Blue plates	06/04/2017	2	two-0634	y	1	1	11.75
956	31	F	Blue plates	06/04/2017	3	one-0591	n	1	n/a	n/a
957	31	F	Blue plates	06/04/2017	4	two-0634	y	3	2	4.97
958	31	F	Blue plates	06/04/2017	5	one-0591	y	2	2	3.8
959	31	F	Blue plates	06/04/2017	6	two-0634	y	1	1	2.16
960	31	F	Blue plates	06/04/2017	7	one-0592	y	3	2	18.02
961	31	F	Blue plates	06/04/2017	8	two-0635	n	1	n/a	n/a
962	31	F	Blue plates	06/04/2017	9	one-0592	y	3	1	1.25
963	31	F	Blue plates	06/04/2017	10	two-0635	y	2	2	3.52
964	31	F	Blue plates	06/04/2017	11	one-0592	y	1	1	10.57
965	31	F	Blue plates	06/04/2017	12	two-0636	y	2	2	6.14
966	31	F	Blue plates	06/04/2017	13	one-0593	y	3	2	4.25
967	31	F	Blue plates	06/04/2017	14	two-0636	y	1	1	0.92
968	31	F	Blue plates	06/04/2017	15	one-0593	y	2	1	1.98
969	31	F	Blue plates	06/04/2017	16	two-0637	y	1	1	1.19
970	31	F	Blue plates	06/04/2017	17	one-0594	y	1	1	0.6
971	31	F	Blue plates	06/04/2017	18	two-0637	y	1	1	1.77
972	31	F	Blue plates	06/04/2017	19	one-0594	y	1	1	1.72
973	31	F	Blue plates	06/04/2017	20	one-0595	y	1	1	1.06
974	31	F	Blue plates	06/04/2017	21	two-0638	y	1	1	1.06
975	31	F	Blue plates	06/04/2017	22	one-0595	y	1	1	2.23
976	31	F	Blue plates	06/04/2017	23	two-0638	y	1	1	2.36
977	31	F	Blue plates	06/04/2017	24	one-0596	y	2	1	1.51
978	31	F	Blue plates	06/04/2017	25	two-0639	n	1	n/a	n/a
979	31	F	Blue plates	06/04/2017	26	one-0596	y	1	1	0.66
980	31	F	Blue plates	06/04/2017	27	two-0639	n	n/a	n/a	n/a
981	31	F	Blue plates	06/04/2017	28	one-0597	y	3	2	4.2
982	31	F	Blue plates	06/04/2017	29	two-0640	y	2	1	1.91
983	31	F	Blue plates	06/04/2017	30	one-0597	y	1	1	1.12
984	32	F	Blue plates	12/04/2017	1	two-0599	n	1	n/a	n/a
985	32	F	Blue plates	12/04/2017	2	one-0642	n	2	n/a	n/a
986	32	F	Blue plates	12/04/2017	3	two-0599	y	3	1	4.59
987	32	F	Blue plates	12/04/2017	4	one-0642	y	3	1	13.58
988	32	F	Blue plates	12/04/2017	5	two-0599	y	2	1	9.86
989	32	F	Blue plates	12/04/2017	6	one-0642	n	1	n/a	n/a
990	32	F	Blue plates	12/04/2017	7	two-0599	y	2	1	3.65
991	32	F	Blue plates	12/04/2017	8	one-0643	n	2	n/a	n/a
992	32	F	Blue plates	12/04/2017	9	two-0600	n	1	n/a	n/a
993	32	F	Blue plates	12/04/2017	10	one-0643	n	1	n/a	n/a
994	32	F	Blue plates	12/04/2017	11	two-0600	n	1	n/a	n/a
995	32	F	Blue plates	12/04/2017	12	one-0643	n	1	n/a	n/a
996	32	F	Blue plates	12/04/2017	13	two-0600	y	2	1	2.56
997	32	F	Blue plates	12/04/2017	14	one-0643	y	2	1	4.06
998	32	F	Blue plates	12/04/2017	15	one-0644	y	3	2	10.26
999	32	F	Blue plates	12/04/2017	16	two-0601	y	2	2	5.24
1000	32	F	Blue plates	12/04/2017	17	one-0644	y	3	3	12.15
1001	32	F	Blue plates	12/04/2017	18	two-0601	y	3	2	3.42
1002	32	F	Blue plates	12/04/2017	19	one-0644	n	2	n/a	n/a
1003	32	F	Blue plates	12/04/2017	20	one-0645	n	2	n/a	n/a
1004	32	F	Blue plates	12/04/2017	21	two-0602	y	3	1	1.8
1005	32	F	Blue plates	12/04/2017	22	one-0645	y	3	1	2.11
1006	32	F	Blue plates	12/04/2017	23	two-0602	y	2	1	3.98
1007	32	F	Blue plates	12/04/2017	24	one-0645	y	2	1	3.8
1008	32	F	Blue plates	12/04/2017	25	one-0647	y	3	2	7.19
1009	32	F	Blue plates	12/04/2017	26	two-0604	y	3	1	1.83
1010	32	F	Blue plates	12/04/2017	27	one-0647	y	3	1	1.33
1011	32	F	Blue plates	12/04/2017	28	two-0604	y	1	1	4.08
1012	32	F	Blue plates	12/04/2017	29	one-0647	y	1	1	2.5
1013	32	F	Blue plates	12/04/2017	30	one-0648	y	3	1	1.31
1014	32	F	Blue plates	12/04/2017	31	two-0605	y	2	1	1.38
1015	32	F	Blue plates	12/04/2017	32	one-0648	y	2	1	1.13
1016	33	F	Blue plates	12/04/2017	1	two-0606	n	1	n/a	n/a
1017	33	F	Blue plates	12/04/2017	2	two-0606	y	3	2	32.26
1018	33	F	Blue plates	12/04/2017	3	two-0606	y	2	1	4.45
1019	33	F	Blue plates	12/04/2017	4	one-0649	y	3	1	2.19
1020	33	F	Blue plates	12/04/2017	5	two-0606	y	2	2	3.75
1021	33	F	Blue plates	12/04/2017	6	one-0649	y	3	1	1.57
1022	33	F	Blue plates	12/04/2017	7	two-0607	y	2	1	0.8
1023	33	F	Blue plates	12/04/2017	8	one-0650	n	2	n/a	n/a
1024	33	F	Blue plates	12/04/2017	9	two-0607	y	1	1	1.19
1025	33	F	Blue plates	12/04/2017	10	one-0650	y	2	1	0.73
1026	33	F	Blue plates	12/04/2017	11	two-0607	y	2	1	2.04
1027	33	F	Blue plates	12/04/2017	12	one-0650	y	3	1	1.32
1028	33	F	Blue plates	12/04/2017	13	two-0608	y	2	1	0.99
1029	33	F	Blue plates	12/04/2017	14	one-0651	y	3	1	1.12
1030	33	F	Blue plates	12/04/2017	15	two-0608	y	1	1	1
1031	33	F	Blue plates	12/04/2017	16	one-0651	y	1	1	1.13
1032	33	F	Blue plates	12/04/2017	17	two-0608	y	2	2	5.17
1033	33	F	Blue plates	12/04/2017	18	two-0609	y	1	1	1.25
1034	33	F	Blue plates	12/04/2017	19	one-0652	y	1	1	1.19
1035	33	F	Blue plates	12/04/2017	20	two-0609	y	1	1	1.52
1036	33	F	Blue plates	12/04/2017	21	one-0652	y	1	1	1
1037	33	F	Blue plates	12/04/2017	22	two-0609	y	1	1	1.27
1038	33	F	Blue plates	12/04/2017	23	one-0653	y	2	1	1.18
1039	33	F	Blue plates	12/04/2017	24	two-0610	y	1	1	1.25
1040	33	F	Blue plates	12/04/2017	25	one-0653	y	1	1	0.8
1041	33	F	Blue plates	12/04/2017	26	two-0610	y	1	1	0.86
1042	33	F	Blue plates	12/04/2017	27	one-0653	y	1	1	1.18
1043	33	F	Blue plates	12/04/2017	28	two-0611	y	1	1	0.66
1044	33	F	Blue plates	12/04/2017	29	one-0654	y	2	1	1.19
1045	33	F	Blue plates	12/04/2017	30	two-0611	y	1	1	2.63
1046	33	F	Blue plates	12/04/2017	31	one-0654	y	1	1	0.86
1047	33	F	Blue plates	12/04/2017	32	two-0611	y	1	1	2.87
1048	34	F	Blue plates	13/04/2017	1	one-0657	y	2	1	3.02
1049	34	F	Blue plates	13/04/2017	2	two-0657	n	2	n/a	n/a
1050	34	F	Blue plates	13/04/2017	3	one-0657	y	1	1	5.03
1051	34	F	Blue plates	13/04/2017	4	two-0657	y	2	1	7.19
1052	34	F	Blue plates	13/04/2017	5	two-0658	y	3	1	2.36
1053	34	F	Blue plates	13/04/2017	6	two-0658	y	2	1	3.74
1054	34	F	Blue plates	13/04/2017	7	one-0658	n	2	n/a	n/a
1055	34	F	Blue plates	13/04/2017	8	two-0658	n	1	n/a	n/a
1056	34	F	Blue plates	13/04/2017	9	one-0658	y	2	1	1.32
1057	34	F	Blue plates	13/04/2017	10	two-0658	y	1	1	1.25
1058	34	F	Blue plates	13/04/2017	11	one-0659	y	2	1	3.94
1059	34	F	Blue plates	13/04/2017	12	two-0659	y	1	1	0.6
1060	34	F	Blue plates	13/04/2017	13	one-0659	y	2	1	1.06
1061	34	F	Blue plates	13/04/2017	14	two-0659	y	2	1	1.39
1062	34	F	Blue plates	13/04/2017	15	one-0659	n	1	n/a	n/a
1063	34	F	Blue plates	13/04/2017	16	two-0660	y	1	1	0.99
1064	34	F	Blue plates	13/04/2017	17	one-0660	y	1	1	0.8
1065	34	F	Blue plates	13/04/2017	18	two-0660	y	1	1	2.61
1066	34	F	Blue plates	13/04/2017	19	one-0660	y	1	1	1.12
1067	34	F	Blue plates	13/04/2017	20	two-0661	y	2	1	0.73
1068	34	F	Blue plates	13/04/2017	21	one-0661	y	2	1	0.79
1069	34	F	Blue plates	13/04/2017	22	two-0661	y	2	1	0.73
1070	34	F	Blue plates	13/04/2017	23	one-0661	y	1	1	0.93
1071	34	F	Blue plates	13/04/2017	24	two-0662	y	2	1	0.79
1072	34	F	Blue plates	13/04/2017	25	one-0662	y	1	1	0.74
1073	34	F	Blue plates	13/04/2017	26	two-0662	y	1	1	0.82
1074	34	F	Blue plates	13/04/2017	27	one-0662	y	1	1	1.9
1075	34	F	Blue plates	13/04/2017	28	two-0663	y	1	1	0.53
1076	34	F	Blue plates	13/04/2017	29	one-0663	y	1	1	1
1077	34	F	Blue plates	13/04/2017	30	two-0663	y	3	1	1.72
1078	34	F	Blue plates	13/04/2017	31	one-0663	y	1	1	0.71
1079	35	F	Plate Acontrol	19/04/2017	1	two-0665	y	3	1	5.49
1080	35	F	Plate Acontrol	19/04/2017	2	one-0665	y	3	1	2.69
1081	35	F	Plate Acontrol	19/04/2017	3	two-0665	n	1	n/a	n/a
1082	35	F	Plate Acontrol	19/04/2017	4	one-0665	y	3	2	12.72
1083	35	F	Plate Acontrol	19/04/2017	5	two-0665	y	3	1	6.15
1084	35	F	Plate Acontrol	19/04/2017	6	one-0665	y	1	1	5.04
1085	35	F	Plate Acontrol	19/04/2017	7	two-0666	y	3	1	2.62
1086	35	F	Plate Acontrol	19/04/2017	8	one-0666	y	2	1	2.3
1087	35	F	Plate Acontrol	19/04/2017	9	two-0666	n	1	n/a	n/a
1088	35	F	Plate Acontrol	19/04/2017	10	one-0666	y	2	2	7.72
1089	35	F	Plate Acontrol	19/04/2017	11	two-0666	y	2	2	27.57
1090	35	F	Plate Acontrol	19/04/2017	12	one-0667	y	2	1	1.32
1091	35	F	Plate Acontrol	19/04/2017	13	two-0667	n	2	n/a	n/a
1092	35	F	Plate Acontrol	19/04/2017	14	one-0667	n	1	n/a	n/a
1093	35	F	Plate Acontrol	19/04/2017	15	two-0667	y	1	1	1.85
1094	35	F	Plate Acontrol	19/04/2017	16	one-0667	y	2	2	8.79
1095	35	F	Plate Acontrol	19/04/2017	17	two-0667	y	3	1	1.96
1096	35	F	Plate Acontrol	19/04/2017	18	two-0668	y	2	1	1.84
1097	35	F	Plate Acontrol	19/04/2017	19	one-0668	n	2	n/a	n/a
1098	35	F	Plate Acontrol	19/04/2017	20	two-0668	y	3	1	3.93
1099	35	F	Plate Acontrol	19/04/2017	21	one-0668	n	1	n/a	n/a
1100	35	F	Plate Acontrol	19/04/2017	22	two-0668	n	1	n/a	n/a
1101	35	F	Plate Acontrol	19/04/2017	23	one-0668	n	n/a	n/a	n/a
1102	35	F	Plate Acontrol	19/04/2017	24	two-0668	y	2	1	1.18
1103	35	F	Plate Acontrol	19/04/2017	25	one-0668	y	1	1	0.86
1104	35	F	Plate Acontrol	19/04/2017	26	one-0669	y	3	3	9.22
1105	35	F	Plate Acontrol	19/04/2017	27	two-0669	y	2	2	8.96
1106	35	F	Plate Acontrol	19/04/2017	28	one-0669	n	1	n/a	n/a
1107	35	F	Plate Acontrol	19/04/2017	29	two-0669	y	3	1	2.03
1108	35	F	Plate Acontrol	19/04/2017	30	one-0669	y	1	1	1.44
1109	36	E2	Blue plates	20/04/2017	1	one-0676	y	3	1	3.53
1110	36	E2	Blue plates	20/04/2017	2	two-0676	n	2	n/a	n/a
1111	36	E2	Blue plates	20/04/2017	3	two-0676	n	1	n/a	n/a
1112	36	E2	Blue plates	20/04/2017	4	one-0676	y	2	1	4.58
1113	36	E2	Blue plates	20/04/2017	5	two-0676	y	3	2	5.1
1114	36	E2	Blue plates	20/04/2017	6	one-0676	y	1	1	4.51
1115	36	E2	Blue plates	20/04/2017	7	two-0677	y	3	1	1.99
1116	36	E2	Blue plates	20/04/2017	8	one-0677	y	3	1	3.08
1117	36	E2	Blue plates	20/04/2017	9	two-0677	y	3	1	7.4
1118	36	E2	Blue plates	20/04/2017	10	one-0677	y	3	2	5.03
1119	36	E2	Blue plates	20/04/2017	11	two-0677	y	2	1	3.79
1120	36	E2	Blue plates	20/04/2017	12	one-0678	y	2	1	0.6
1121	36	E2	Blue plates	20/04/2017	13	two-0678	y	3	3	11.55
1122	36	E2	Blue plates	20/04/2017	14	one-0678	n	2	n/a	n/a
1123	36	E2	Blue plates	20/04/2017	15	two-0678	y	3	1	2.64
1124	36	E2	Blue plates	20/04/2017	16	one-0678	y	3	2	6.02
1125	36	E2	Blue plates	20/04/2017	17	two-0678	y	1	1	2.96
1126	36	E2	Blue plates	20/04/2017	18	two-0679	y	2	1	1.24
1127	36	E2	Blue plates	20/04/2017	19	one-0679	y	2	1	0.73
1128	36	E2	Blue plates	20/04/2017	20	two-0679	y	2	1	1.33
1129	36	E2	Blue plates	20/04/2017	21	one-0679	y	2	2	7.27
1130	36	E2	Blue plates	20/04/2017	22	two-0679	y	3	3	6.93
1131	36	E2	Blue plates	20/04/2017	23	one-0680	y	3	1	0.8
1132	36	E2	Blue plates	20/04/2017	24	two-0680	y	1	1	1.19
1133	36	E2	Blue plates	20/04/2017	25	one-0680	y	1	1	0.86
1134	36	E2	Blue plates	20/04/2017	26	two-0680	y	1	1	1.07
1135	36	E2	Blue plates	20/04/2017	27	one-0680	y	2	2	3.61
1136	36	E2	Blue plates	20/04/2017	28	two-0680	y	1	1	1.39
1137	36	E2	Blue plates	20/04/2017	29	one-0681	y	3	3	6.34
1138	36	E2	Blue plates	20/04/2017	30	two-0681	y	2	1	1
1139	36	E2	Blue plates	20/04/2017	31	one-0681	y	1	1	1
1140	36	E2	Blue plates	20/04/2017	32	two-0681	y	1	1	0.86
1141	37	E2	Plate Acontrol	25/04/2017	1	two-0685	n	2	n/a	n/a
1142	37	E2	Plate Acontrol	25/04/2017	2	one-0685	y	3	2	28.7
1143	37	E2	Plate Acontrol	25/04/2017	3	two-0685	y	3	1	3.14
1144	37	E2	Plate Acontrol	25/04/2017	4	one-0685	y	2	1	12.87
1145	37	E2	Plate Acontrol	25/04/2017	5	two-0685	y	1	1	5.95
1146	37	E2	Plate Acontrol	25/04/2017	6	one-0685	y	1	1	3.14
1147	37	E2	Plate Acontrol	25/04/2017	7	two-0685	n	n/a	n/a	n/a
1148	37	E2	Plate Acontrol	25/04/2017	8	two-0687	y	3	1	3.51
1149	37	E2	Plate Acontrol	25/04/2017	9	one-0687	n	1	n/a	n/a
1150	37	E2	Plate Acontrol	25/04/2017	10	two-0687	n	1	n/a	n/a
1151	37	E2	Plate Acontrol	25/04/2017	11	one-0687	y	3	2	13.26
1152	37	E2	Plate Acontrol	25/04/2017	12	two-0687	n	1	n/a	n/a
1153	37	E2	Plate Acontrol	25/04/2017	13	one-0687	y	3	2	14.37
1154	37	E2	Plate Acontrol	25/04/2017	14	two-0687	y	2	1	6.35
1155	37	E2	Plate Acontrol	25/04/2017	15	two-0668	y	2	1	12.47
1156	37	E2	Plate Acontrol	25/04/2017	16	one-0668	n	1	n/a	n/a
1157	37	E2	Plate Acontrol	25/04/2017	17	two-0668	y	3	3	15.77
1158	37	E2	Plate Acontrol	25/04/2017	18	one-0668	n	2	n/a	n/a
1159	37	E2	Plate Acontrol	25/04/2017	19	two-0668	y	3	2	10.2
1160	37	E2	Plate Acontrol	25/04/2017	20	one-0668	y	1	1	6.03
1161	37	E2	Plate Acontrol	25/04/2017	21	one-0689	y	3	1	1.7
1162	37	E2	Plate Acontrol	25/04/2017	22	two-0689	n	1	n/a	n/a
1163	37	E2	Plate Acontrol	25/04/2017	23	one-0689	y	3	3	9.01
1164	37	E2	Plate Acontrol	25/04/2017	24	two-0689	y	3	1	0.99
1165	37	E2	Plate Acontrol	25/04/2017	25	one-0689	y	3	2	5.04
1166	37	E2	Plate Acontrol	25/04/2017	26	two-0689	y	1	1	1.46
1167	37	E2	Plate Acontrol	25/04/2017	27	one-0690	n	1	n/a	n/a
1168	37	E2	Plate Acontrol	25/04/2017	28	two-0690	y	3	2	10.63
1169	37	E2	Plate Acontrol	25/04/2017	29	one-0690	n	2	n/a	n/a
1170	37	E2	Plate Acontrol	25/04/2017	30	two-0690	n	1	n/a	n/a
1171	37	E2	Plate Acontrol	25/04/2017	31	one-0690	y	2	1	2.82
1172	37	E2	Plate Acontrol	25/04/2017	32	two-0690	y	3	1	1.07
1173	37	E2	Plate Acontrol	25/04/2017	33	one-0690	y	3	2	5.95
1174	38	E2	Plate Acontrol	25/04/2017	1	two-0691	y	2	2	12.4
1175	38	E2	Plate Acontrol	25/04/2017	2	one-0691	n	1	n/a	n/a
1176	38	E2	Plate Acontrol	25/04/2017	3	two-0691	y	3	2	9.01
1177	38	E2	Plate Acontrol	25/04/2017	4	one-0691	n	1	n/a	n/a
1178	38	E2	Plate Acontrol	25/04/2017	5	two-0691	y	2	2	4.45
1179	38	E2	Plate Acontrol	25/04/2017	6	one-0691	y	2	2	4.51
1180	38	E2	Plate Acontrol	25/04/2017	7	two-0692	y	2	1	2.35
1181	38	E2	Plate Acontrol	25/04/2017	8	one-0692	n	2	n/a	n/a
1182	38	E2	Plate Acontrol	25/04/2017	9	two-0692	n	2	n/a	n/a
1183	38	E2	Plate Acontrol	25/04/2017	10	one-0692	y	2	1	2.16
1184	38	E2	Plate Acontrol	25/04/2017	11	two-0694	y	2	2	6.73
1185	38	E2	Plate Acontrol	25/04/2017	12	one-0694	y	2	1	4.39
1186	38	E2	Plate Acontrol	25/04/2017	13	two-0694	y	3	2	7.57
1187	38	E2	Plate Acontrol	25/04/2017	14	one-0694	n	1	n/a	n/a
1188	38	E2	Plate Acontrol	25/04/2017	15	two-0694	y	2	2	5.58
1189	38	E2	Plate Acontrol	25/04/2017	16	two-0695	y	2	1	1.18
1190	38	E2	Plate Acontrol	25/04/2017	17	one-0695	n	1	n/a	n/a
1191	38	E2	Plate Acontrol	25/04/2017	18	two-0695	y	3	2	5.94
1192	38	E2	Plate Acontrol	25/04/2017	19	one-0695	n	1	n/a	n/a
1193	38	E2	Plate Acontrol	25/04/2017	20	two-0695	y	3	2	4.44
1194	38	E2	Plate Acontrol	25/04/2017	21	two-0697	y	2	2	4.57
1195	38	E2	Plate Acontrol	25/04/2017	22	one-0697	n	1	n/a	n/a
1196	38	E2	Plate Acontrol	25/04/2017	23	two-0697	y	3	2	16.73
1197	38	E2	Plate Acontrol	25/04/2017	24	one-0697	y	3	3	8.43
1198	38	E2	Plate Acontrol	25/04/2017	25	one-0699	y	2	1	0.79
1199	38	E2	Plate Acontrol	25/04/2017	26	two-0699	n	1	n/a	n/a
1200	38	E2	Plate Acontrol	25/04/2017	27	one-0699	y	2	1	3.27
1201	38	E2	Plate Acontrol	25/04/2017	28	two-0699	y	2	2	5.04
1202	38	E2	Plate Acontrol	25/04/2017	29	one-0700	n	2	n/a	n/a
1203	38	E2	Plate Acontrol	25/04/2017	30	two-0700	n	1	n/a	n/a
1204	38	E2	Plate Acontrol	25/04/2017	31	one-0700	y	3	1	0.99
1205	38	E2	Plate Acontrol	25/04/2017	32	two-0700	y	3	2	12.35
1206	39	E2	Plate Acontrol	25/04/2017	1	one-0693	n	1	n/a	n/a
1207	39	E2	Plate Acontrol	25/04/2017	2	two-0693	y	3	1	6.09
1208	39	E2	Plate Acontrol	25/04/2017	3	two-0696	y	3	3	54.29
1209	39	E2	Plate Acontrol	25/04/2017	4	two-0698	y	2	1	3.14
1210	39	E2	Plate Acontrol	25/04/2017	5	one-0698	y	2	1	12.22
1211	39	E2	Plate Acontrol	25/04/2017	6	two-0698	n	1	n/a	n/a
1212	39	E2	Plate Acontrol	25/04/2017	7	one-0698	n	1	n/a	n/a
1213	39	E2	Plate Acontrol	25/04/2017	8	two-0698	n	1	n/a	n/a
1214	39	E2	Plate Acontrol	25/04/2017	9	one-0701	y	3	2	15.59
1215	39	E2	Plate Acontrol	25/04/2017	10	two-0701	n	1	n/a	n/a
1216	39	E2	Plate Acontrol	25/04/2017	11	one-0701	y	2	2	19.6
1217	39	E2	Plate Acontrol	25/04/2017	12	two-0701	y	2	2	8.11
1218	39	E2	Plate Acontrol	25/04/2017	13	one-0702	y	3	1	3.27
1219	39	E2	Plate Acontrol	25/04/2017	14	two-0702	y	2	1	3.08
1220	39	E2	Plate Acontrol	25/04/2017	15	one-0702	n	2	n/a	n/a
1221	39	E2	Plate Acontrol	25/04/2017	16	two-0702	n	1	n/a	n/a
1222	39	E2	Plate Acontrol	25/04/2017	17	one-0702	n	2	n/a	n/a
1223	39	E2	Plate Acontrol	25/04/2017	18	two-0702	y	2	2	10.78
1224	39	E2	Plate Acontrol	25/04/2017	19	one-0702	n	2	n/a	n/a
1225	39	E2	Plate Acontrol	25/04/2017	20	two-0702	n	2	n/a	n/a
1226	39	E2	Plate Acontrol	25/04/2017	21	two-0703	n	1	n/a	n/a
1227	39	E2	Plate Acontrol	25/04/2017	22	one-0703	n	1	n/a	n/a
1228	39	E2	Plate Acontrol	25/04/2017	23	two-0703	y	2	2	9.22
1229	39	E2	Plate Acontrol	25/04/2017	24	two-0704	y	2	2	6.8
1230	39	E2	Plate Acontrol	25/04/2017	25	one-0704	y	3	2	6.35
1231	39	E2	Plate Acontrol	25/04/2017	26	two-0704	n	1	n/a	n/a
1232	39	E2	Plate Acontrol	25/04/2017	27	two-0705	n	1	n/a	n/a
1233	39	E2	Plate Acontrol	25/04/2017	28	one-0705	n	2	n/a	n/a
1234	39	E2	Plate Acontrol	25/04/2017	29	two-0705	n	2	n/a	n/a
1235	39	E2	Plate Acontrol	25/04/2017	30	one-0705	y	3	2	5.63
1236	39	E2	Plate Acontrol	25/04/2017	31	two-0705	n	2	n/a	n/a
1237	40	E2	Blue plates	26/04/2017	1	one-0712	y	2	1	6.14
1238	40	E2	Blue plates	26/04/2017	2	one-0712	n	1	n/a	n/a
1239	40	E2	Blue plates	26/04/2017	3	one-0712	y	2	3	10.39
1240	40	E2	Blue plates	26/04/2017	4	two-0712	y	1	1	3.46
1241	40	E2	Blue plates	26/04/2017	5	one-0713	y	3	2	14.49
1242	40	E2	Blue plates	26/04/2017	6	two-0713	y	3	2	9.15
1243	40	E2	Blue plates	26/04/2017	7	one-0713	y	3	1	4.32
1244	40	E2	Blue plates	26/04/2017	8	two-0713	n	n/a	n/a	n/a
1245	40	E2	Blue plates	26/04/2017	9	one-0714	y	3	1	4.58
1246	40	E2	Blue plates	26/04/2017	10	two-0714	y	3	1	8.95
1247	40	E2	Blue plates	26/04/2017	11	one-0714	y	3	1	2.95
1248	40	E2	Blue plates	26/04/2017	12	two-0714	y	2	1	5.95
1249	40	E2	Blue plates	26/04/2017	13	one-0715	y	2	1	0.66
1250	40	E2	Blue plates	26/04/2017	14	two-0715	y	1	1	1.44
1251	40	E2	Blue plates	26/04/2017	15	one-0715	n	1	n/a	n/a
1252	40	E2	Blue plates	26/04/2017	16	two-0715	y	1	1	1.11
1253	40	E2	Blue plates	26/04/2017	17	one-0715	y	1	1	1.38
1254	40	E2	Blue plates	26/04/2017	18	two-0716	y	1	1	1.19
1255	40	E2	Blue plates	26/04/2017	19	one-0716	y	1	1	2.1
1256	40	E2	Blue plates	26/04/2017	20	two-0716	y	2	2	5.44
1257	40	E2	Blue plates	26/04/2017	21	two-0717	y	2	1	5.04
1258	40	E2	Blue plates	26/04/2017	22	one-0717	y	1	1	1.32
1259	40	E2	Blue plates	26/04/2017	23	two-0717	y	2	2	4.44
1260	40	E2	Blue plates	26/04/2017	24	two-0718	y	1	1	1.05
1261	40	E2	Blue plates	26/04/2017	25	one-0718	y	1	1	1.84
1262	40	E2	Blue plates	26/04/2017	26	two-0718	y	1	1	0.6
1263	40	E2	Blue plates	26/04/2017	27	two-0719	y	1	1	0.98
1264	40	E2	Blue plates	26/04/2017	28	one-0719	y	1	1	8.29
1265	40	E2	Blue plates	26/04/2017	29	two-0719	y	1	1	0.99
1266	40	E2	Blue plates	26/04/2017	30	one-0720	y	1	1	1.12
1267	40	E2	Blue plates	26/04/2017	31	two-0720	y	1	1	5.12
1268	40	E2	Blue plates	26/04/2017	32	one-0720	y	1	1	5.5
1269	41	D2	Plate Acontrol	27/04/2017	1	one-0679	n	1	n/a	n/a
1270	41	D2	Plate Acontrol	27/04/2017	2	two-0678	n	1	n/a	n/a
1271	41	D2	Plate Acontrol	27/04/2017	3	one-0679	y	3	2	5.04
1272	41	D2	Plate Acontrol	27/04/2017	4	two-0678	y	3	3	21.94
1273	41	D2	Plate Acontrol	27/04/2017	5	one-0679	y	2	1	2.87
1274	41	D2	Plate Acontrol	27/04/2017	6	two-0678	y	1	1	14.62
1275	41	D2	Plate Acontrol	27/04/2017	7	two-0679	y	3	1	3.27
1276	41	D2	Plate Acontrol	27/04/2017	8	one-0680	n	2	n/a	n/a
1277	41	D2	Plate Acontrol	27/04/2017	9	two-0679	n	1	n/a	n/a
1278	41	D2	Plate Acontrol	27/04/2017	10	one-0680	n	2	n/a	n/a
1279	41	D2	Plate Acontrol	27/04/2017	11	two-0681	n	1	n/a	n/a
1280	41	D2	Plate Acontrol	27/04/2017	12	one-0682	y	2	1	2.04
1281	41	D2	Plate Acontrol	27/04/2017	13	two-0681	n	1	n/a	n/a
1282	41	D2	Plate Acontrol	27/04/2017	14	one-0682	y	2	1	2.1
1283	41	D2	Plate Acontrol	27/04/2017	15	two-0681	y	2	1	2.16
1284	41	D2	Plate Acontrol	27/04/2017	16	one-0682	y	1	1	2.69
1285	41	D2	Plate Acontrol	27/04/2017	17	two-0683	y	3	1	2.04
1286	41	D2	Plate Acontrol	27/04/2017	18	one-0684	n	1	n/a	n/a
1287	41	D2	Plate Acontrol	27/04/2017	19	two-0683	y	3	2	4.05
1288	41	D2	Plate Acontrol	27/04/2017	20	one-0684	y	1	1	2.09
1289	41	D2	Plate Acontrol	27/04/2017	21	one-0686	y	3	2	7.78
1290	41	D2	Plate Acontrol	27/04/2017	22	two-0685	y	3	3	13
1291	41	D2	Plate Acontrol	27/04/2017	23	one-0686	y	2	1	1.84
1292	41	D2	Plate Acontrol	27/04/2017	24	two-0685	y	2	2	4.31
1293	41	D2	Plate Acontrol	27/04/2017	25	one-0688	y	3	2	7.45
1294	41	D2	Plate Acontrol	27/04/2017	26	two-0687	y	3	1	2.28
1295	41	D2	Plate Acontrol	27/04/2017	27	one-0688	y	3	3	12.54
1296	41	D2	Plate Acontrol	27/04/2017	28	two-0687	n	2	n/a	n/a
1297	41	D2	Plate Acontrol	27/04/2017	29	one-0690	y	2	1	2.43
1298	41	D2	Plate Acontrol	27/04/2017	30	two-0689	y	3	2	7.25
1299	41	D2	Plate Acontrol	27/04/2017	31	one-0690	y	3	1	2.23
1300	41	D2	Plate Acontrol	27/04/2017	32	two-0689	n	1	n/a	n/a
1301	42	D2	Plate Acontrol	27/04/2017	1	two-0680	n	2	n/a	n/a
1302	42	D2	Plate Acontrol	27/04/2017	2	one-0681	n	2	n/a	n/a
1303	42	D2	Plate Acontrol	27/04/2017	3	two-0680	n	1	n/a	n/a
1304	42	D2	Plate Acontrol	27/04/2017	4	one-0681	y	2	1	0.86
1305	42	D2	Plate Acontrol	27/04/2017	5	two-0680	n	2	n/a	n/a
1306	42	D2	Plate Acontrol	27/04/2017	6	one-0681	y	2	1	2.36
1307	42	D2	Plate Acontrol	27/04/2017	7	two-0680	n	1	n/a	n/a
1308	42	D2	Plate Acontrol	27/04/2017	8	two-0682	n	1	n/a	n/a
1309	42	D2	Plate Acontrol	27/04/2017	9	one-0683	n	1	n/a	n/a
1310	42	D2	Plate Acontrol	27/04/2017	10	two-0682	y	3	3	12.11
1311	42	D2	Plate Acontrol	27/04/2017	11	one-0683	n	1	n/a	n/a
1312	42	D2	Plate Acontrol	27/04/2017	12	two-0684	n	1	n/a	n/a
1313	42	D2	Plate Acontrol	27/04/2017	13	one-0685	n	1	n/a	n/a
1314	42	D2	Plate Acontrol	27/04/2017	14	two-0684	y	3	3	7.84
1315	42	D2	Plate Acontrol	27/04/2017	15	one-0687	n	1	n/a	n/a
1316	42	D2	Plate Acontrol	27/04/2017	16	two-0686	y	3	2	2.68
1317	42	D2	Plate Acontrol	27/04/2017	17	one-0687	n	2	n/a	n/a
1318	42	D2	Plate Acontrol	27/04/2017	18	two-0686	n	2	n/a	n/a
1319	42	D2	Plate Acontrol	27/04/2017	19	one-0691	n	1	n/a	n/a
1320	42	D2	Plate Acontrol	27/04/2017	20	two-0690	y	3	2	6.61
1321	42	D2	Plate Acontrol	27/04/2017	21	one-0691	y	2	1	4.17
1322	42	D2	Plate Acontrol	27/04/2017	22	two-0690	y	3	1	7.19
1323	42	D2	Plate Acontrol	27/04/2017	23	two-0691	y	2	2	5.96
1324	42	D2	Plate Acontrol	27/04/2017	24	one-0692	n	1	n/a	n/a
1325	42	D2	Plate Acontrol	27/04/2017	25	two-0691	y	3	1	1.32
1326	42	D2	Plate Acontrol	27/04/2017	26	one-0692	n	2	n/a	n/a
1327	42	D2	Plate Acontrol	27/04/2017	27	two-0691	y	3	1	0.72
1328	42	D2	Plate Acontrol	27/04/2017	28	one-0692	y	2	1	2.42
1329	42	D2	Plate Acontrol	27/04/2017	29	two-0692	y	2	1	3.2
1330	42	D2	Plate Acontrol	27/04/2017	30	one-0693	n	2	n/a	n/a
1331	42	D2	Plate Acontrol	27/04/2017	31	two-0692	y	3	3	7.85
1332	42	D2	Plate Acontrol	27/04/2017	32	one-0693	y	3	1	1.32
1333	42	D2	Plate Acontrol	27/04/2017	33	two-0692	y	2	2	4.11
1334	43	E2	Plate Acontrol	28/04/2017	1	one-0731	y	3	2	36.84
1335	43	E2	Plate Acontrol	28/04/2017	2	two-0731	y	3	2	18.49
1336	43	E2	Plate Acontrol	28/04/2017	3	one-0731	y	1	1	3.99
1337	43	E2	Plate Acontrol	28/04/2017	4	two-0731	n	1	n/a	n/a
1338	43	E2	Plate Acontrol	28/04/2017	5	one-0731	y	2	1	10.19
1339	43	E2	Plate Acontrol	28/04/2017	6	two-0732	y	3	1	2.17
1340	43	E2	Plate Acontrol	28/04/2017	7	one-0732	y	3	1	5.44
1341	43	E2	Plate Acontrol	28/04/2017	8	two-0732	n	2	n/a	n/a
1342	43	E2	Plate Acontrol	28/04/2017	9	one-0732	y	3	1	2.23
1343	43	E2	Plate Acontrol	28/04/2017	10	two-0732	n	1	n/a	n/a
1344	43	E2	Plate Acontrol	28/04/2017	11	one-0732	n	1	n/a	n/a
1345	43	E2	Plate Acontrol	28/04/2017	12	two-0732	n	1	n/a	n/a
1346	43	E2	Plate Acontrol	28/04/2017	13	one-0732	y	3	1	4.07
1347	43	E2	Plate Acontrol	28/04/2017	14	two-0733	y	2	2	10.15
1348	43	E2	Plate Acontrol	28/04/2017	15	one-0733	y	3	1	1.06
1349	43	E2	Plate Acontrol	28/04/2017	16	two-0733	y	2	2	11.25
1350	43	E2	Plate Acontrol	28/04/2017	17	one-0734	y	1	1	0.99
1351	43	E2	Plate Acontrol	28/04/2017	18	two-0734	y	3	1	7.57
1352	43	E2	Plate Acontrol	28/04/2017	19	one-0734	y	3	3	8.71
1353	43	E2	Plate Acontrol	28/04/2017	20	two-0735	n	2	n/a	n/a
1354	43	E2	Plate Acontrol	28/04/2017	21	one-0735	y	2	2	8.37
1355	43	E2	Plate Acontrol	28/04/2017	22	two-0735	y	3	1	2.11
1356	43	E2	Plate Acontrol	28/04/2017	23	one-0735	n	2	n/a	n/a
1357	43	E2	Plate Acontrol	28/04/2017	24	two-0735	n	1	n/a	n/a
1358	43	E2	Plate Acontrol	28/04/2017	25	one-0735	n	2	n/a	n/a
1359	43	E2	Plate Acontrol	28/04/2017	26	two-0735	y	3	1	1.97
1360	43	E2	Plate Acontrol	28/04/2017	27	two-0736	y	3	1	4.26
1361	43	E2	Plate Acontrol	28/04/2017	28	one-0736	y	3	3	8.18
1362	43	E2	Plate Acontrol	28/04/2017	29	two-0736	y	2	2	38.25
1363	43	E2	Plate Acontrol	28/04/2017	30	two-0737	y	3	1	2.89
1364	43	E2	Plate Acontrol	28/04/2017	31	one-0738	n	1	n/a	n/a
1365	43	E2	Plate Acontrol	28/04/2017	32	one-0738	y	3	2	3.41
1366	43	E2	Plate Acontrol	28/04/2017	33	two-0737	n	2	n/a	n/a
1400	45	E2	Plate Acontrol	02/05/2017	1	one-0740	y	2	1	4.53
1401	45	E2	Plate Acontrol	02/05/2017	2	two-0740	n	1	n/a	n/a
1402	45	E2	Plate Acontrol	02/05/2017	3	one-0740	n	1	n/a	n/a
1403	45	E2	Plate Acontrol	02/05/2017	4	two-0740	y	3	1	16.2
1404	45	E2	Plate Acontrol	02/05/2017	5	one-0740	y	2	1	3.07
1405	45	E2	Plate Acontrol	02/05/2017	6	two-0740	y	2	2	21.41
1406	45	E2	Plate Acontrol	02/05/2017	7	one-0740	y	2	1	4.57
1407	45	E2	Plate Acontrol	02/05/2017	8	two-0741	n	2	n/a	n/a
1408	45	E2	Plate Acontrol	02/05/2017	9	one-0741	n	2	n/a	n/a
1409	45	E2	Plate Acontrol	02/05/2017	10	two-0741	n	1	n/a	n/a
1410	45	E2	Plate Acontrol	02/05/2017	11	one-0741	y	3	3	23.51
1411	45	E2	Plate Acontrol	02/05/2017	12	two-0741	y	3	1	14.57
1412	45	E2	Plate Acontrol	02/05/2017	13	one-0741	n	1	n/a	n/a
1413	45	E2	Plate Acontrol	02/05/2017	14	two-0741	y	3	2	10.78
1414	45	E2	Plate Acontrol	02/05/2017	15	one-0741	y	2	1	3.14
1415	45	E2	Plate Acontrol	02/05/2017	16	two-0745	n	2	n/a	n/a
1416	45	E2	Plate Acontrol	02/05/2017	17	one-0745	n	1	n/a	n/a
1417	45	E2	Plate Acontrol	02/05/2017	18	two-0745	y	3	1	12.22
1418	45	E2	Plate Acontrol	02/05/2017	19	one-0745	n	1	n/a	n/a
1419	45	E2	Plate Acontrol	02/05/2017	20	two-0745	y	3	2	3.94
1420	45	E2	Plate Acontrol	02/05/2017	21	one-0745	y	2	1	2.69
1421	45	E2	Plate Acontrol	02/05/2017	22	two-0745	y	2	2	4.46
1422	45	E2	Plate Acontrol	02/05/2017	23	one-0745	n	2	n/a	n/a
1423	45	E2	Plate Acontrol	02/05/2017	24	two-0746	n	1	n/a	n/a
1424	45	E2	Plate Acontrol	02/05/2017	25	one-0746	y	3	1	3.53
1425	45	E2	Plate Acontrol	02/05/2017	26	two-0746	y	2	2	3.86
1426	45	E2	Plate Acontrol	02/05/2017	27	two-0746	y	3	2	4.9
1427	45	E2	Plate Acontrol	02/05/2017	28	one-0746	y	3	1	1.58
1428	45	E2	Plate Acontrol	02/05/2017	29	two-0746	y	3	1	1.59
1429	45	E2	Plate Acontrol	02/05/2017	30	one-0746	y	3	2	5.61
1430	46	D2	Plate Acontrol	03/05/2017	1	one-0695	n	1	n/a	n/a
1431	46	D2	Plate Acontrol	03/05/2017	2	one-0695	y	3	2	14.72
1432	46	D2	Plate Acontrol	03/05/2017	3	two-0694	y	3	1	3.53
1433	46	D2	Plate Acontrol	03/05/2017	4	one-0695	y	3	1	1.44
1434	46	D2	Plate Acontrol	03/05/2017	5	two-0694	n	1	n/a	n/a
1435	46	D2	Plate Acontrol	03/05/2017	6	one-0696	n	1	n/a	n/a
1436	46	D2	Plate Acontrol	03/05/2017	7	two-0695	y	3	1	3.93
1437	46	D2	Plate Acontrol	03/05/2017	8	one-0696	y	2	2	9.3
1438	46	D2	Plate Acontrol	03/05/2017	9	two-0695	y	2	1	3.07
1439	46	D2	Plate Acontrol	03/05/2017	10	one-0696	y	2	2	14.17
1440	46	D2	Plate Acontrol	03/05/2017	11	two-0695	y	2	2	13.51
1441	46	D2	Plate Acontrol	03/05/2017	12	one-0696	n	1	n/a	n/a
1442	46	D2	Plate Acontrol	03/05/2017	13	one-0697	y	2	2	19.02
1443	46	D2	Plate Acontrol	03/05/2017	14	two-0696	y	3	1	0.79
1444	46	D2	Plate Acontrol	03/05/2017	15	one-0697	y	2	1	4.05
1445	46	D2	Plate Acontrol	03/05/2017	16	two-0696	y	2	2	8.81
1446	46	D2	Plate Acontrol	03/05/2017	17	one-0697	n	1	n/a	n/a
1447	46	D2	Plate Acontrol	03/05/2017	18	two-0697	y	3	2	4.66
1448	46	D2	Plate Acontrol	03/05/2017	19	one-0698	y	3	2	8.43
1449	46	D2	Plate Acontrol	03/05/2017	20	two-0697	y	3	1	1.84
1450	46	D2	Plate Acontrol	03/05/2017	21	one-0698	y	3	3	10.26
1451	46	D2	Plate Acontrol	03/05/2017	22	one-0700	n	2	n/a	n/a
1452	46	D2	Plate Acontrol	03/05/2017	23	two-0699	y	3	2	6.2
1453	46	D2	Plate Acontrol	03/05/2017	24	one-0700	y	3	2	5.88
1454	46	D2	Plate Acontrol	03/05/2017	25	two-0699	y	2	1	1.25
1455	46	D2	Plate Acontrol	03/05/2017	26	two-0700	y	3	1	1.52
1456	46	D2	Plate Acontrol	03/05/2017	27	one-0701	y	3	3	10.39
1457	46	D2	Plate Acontrol	03/05/2017	28	two-0700	y	3	3	11.89
1458	46	D2	Plate Acontrol	03/05/2017	29	two-0701	y	3	1	2.87
1459	46	D2	Plate Acontrol	03/05/2017	30	one-0702	y	3	2	6.08
1460	46	D2	Plate Acontrol	03/05/2017	31	two-0701	y	3	1	10.91
1461	46	D2	Plate Acontrol	03/05/2017	32	one-0702	n	1	n/a	n/a
1462	46	D2	Plate Acontrol	03/05/2017	33	two-0701	y	1	1	2.86
1463	47	D2	Plate Acontrol	03/05/2017	1	one-0703	y	3	1	12.6
1464	47	D2	Plate Acontrol	03/05/2017	2	two-0702	y	2	1	0.53
1465	47	D2	Plate Acontrol	03/05/2017	3	one-0703	y	2	1	1.78
1466	47	D2	Plate Acontrol	03/05/2017	4	two-0703	y	3	2	13.27
1467	47	D2	Plate Acontrol	03/05/2017	5	one-0704	n	1	n/a	n/a
1468	47	D2	Plate Acontrol	03/05/2017	6	two-0703	y	2	1	3.27
1469	47	D2	Plate Acontrol	03/05/2017	7	one-0704	n	2	n/a	n/a
1470	47	D2	Plate Acontrol	03/05/2017	8	two-0703	n	1	n/a	n/a
1471	47	D2	Plate Acontrol	03/05/2017	9	one-0704	n	1	n/a	n/a
1472	47	D2	Plate Acontrol	03/05/2017	10	two-0703	n	1	n/a	n/a
1473	47	D2	Plate Acontrol	03/05/2017	11	one-0705	y	2	1	1.2
1474	47	D2	Plate Acontrol	03/05/2017	12	two-0704	y	3	1	1.18
1475	47	D2	Plate Acontrol	03/05/2017	13	one-0705	n	1	n/a	n/a
1476	47	D2	Plate Acontrol	03/05/2017	14	two-0704	n	1	n/a	n/a
1477	47	D2	Plate Acontrol	03/05/2017	15	one-0705	y	3	1	2.69
1478	47	D2	Plate Acontrol	03/05/2017	16	two-0705	n	1	n/a	n/a
1479	47	D2	Plate Acontrol	03/05/2017	17	one-0706	n	2	n/a	n/a
1480	47	D2	Plate Acontrol	03/05/2017	18	two-0705	n	1	n/a	n/a
1481	47	D2	Plate Acontrol	03/05/2017	19	one-0706	y	3	2	12.66
1482	47	D2	Plate Acontrol	03/05/2017	20	two-0705	y	2	1	1.98
1483	47	D2	Plate Acontrol	03/05/2017	21	one-0706	y	1	1	2.23
1484	47	D2	Plate Acontrol	03/05/2017	22	one-0707	y	2	1	6.01
1485	47	D2	Plate Acontrol	03/05/2017	23	two-0706	y	3	2	4.19
1486	47	D2	Plate Acontrol	03/05/2017	24	one-0707	y	3	2	6.61
1487	47	D2	Plate Acontrol	03/05/2017	25	two-0706	y	1	1	2.22
1488	47	D2	Plate Acontrol	03/05/2017	26	one-0708	y	2	2	5.42
1489	47	D2	Plate Acontrol	03/05/2017	27	two-0707	y	2	1	3.08
1490	47	D2	Plate Acontrol	03/05/2017	28	one-0708	n	1	n/a	n/a
1491	47	D2	Plate Acontrol	03/05/2017	29	two-0707	y	1	1	0.86
1492	47	D2	Plate Acontrol	03/05/2017	30	one-0708	y	2	2	8.23
1493	48	E2	Plate Acontrol	04/05/2017	1	one-0747	y	1	1	14.04
1494	48	E2	Plate Acontrol	04/05/2017	2	two-0747	y	1	1	4
1495	48	E2	Plate Acontrol	04/05/2017	3	one-0747	y	2	1	7.52
1496	48	E2	Plate Acontrol	04/05/2017	4	two-0747	y	2	1	9.75
1497	48	E2	Plate Acontrol	04/05/2017	5	one-0747	y	1	1	3.15
1498	48	E2	Plate Acontrol	04/05/2017	6	two-0747	n	n/a	n/a	n/a
1499	48	E2	Plate Acontrol	04/05/2017	7	two-0749	n	2	n/a	n/a
1500	48	E2	Plate Acontrol	04/05/2017	8	one-0749	y	3	2	11.43
1501	48	E2	Plate Acontrol	04/05/2017	9	two-0749	y	3	1	2.82
1502	48	E2	Plate Acontrol	04/05/2017	10	one-0749	y	3	3	12.27
1503	48	E2	Plate Acontrol	04/05/2017	11	two-0749	y	3	1	7.84
1504	48	E2	Plate Acontrol	04/05/2017	12	one-0749	y	1	1	2.62
1505	48	E2	Plate Acontrol	04/05/2017	13	one-0749b	y	3	3	28.97
1506	48	E2	Plate Acontrol	04/05/2017	14	two-0749b	y	3	1	5.1
1507	48	E2	Plate Acontrol	04/05/2017	15	one-0749b	n	2	n/a	n/a
1508	48	E2	Plate Acontrol	04/05/2017	16	two-0749b	n	2	n/a	n/a
1509	48	E2	Plate Acontrol	04/05/2017	17	one-0749b	y	3	1	1.06
1510	48	E2	Plate Acontrol	04/05/2017	18	two-0749b	y	3	2	8.16
1511	48	E2	Plate Acontrol	04/05/2017	19	two-0750	y	3	3	13.78
1512	48	E2	Plate Acontrol	04/05/2017	20	one-0750	n	2	n/a	n/a
1513	48	E2	Plate Acontrol	04/05/2017	21	two-0750	y	3	2	7.65
1514	48	E2	Plate Acontrol	04/05/2017	22	two-0750	y	3	2	6.02
1515	48	E2	Plate Acontrol	04/05/2017	23	one-0750	y	2	2	7.63
1516	48	E2	Plate Acontrol	04/05/2017	24	two-0750	n	1	n/a	n/a
1517	48	E2	Plate Acontrol	04/05/2017	25	two-0751	y	3	1	0.4
1518	48	E2	Plate Acontrol	04/05/2017	26	one-0751	y	2	2	3.54
1519	48	E2	Plate Acontrol	04/05/2017	27	two-0751	y	3	2	5.22
1520	48	E2	Plate Acontrol	04/05/2017	28	one-0751	y	1	1	1.58
1521	48	E2	Plate Acontrol	04/05/2017	29	two-0752	y	3	1	1.38
1522	48	E2	Plate Acontrol	04/05/2017	30	one-0752	y	3	1	2.42
1523	48	E2	Plate Acontrol	04/05/2017	31	two-0752	y	2	1	0.99
1524	48	E2	Plate Acontrol	04/05/2017	32	one-0752	y	2	1	2.23
1525	49	D2	Plate Acontrol	05/05/2017	1	one-0708	y	2	1	3.6
1526	49	D2	Plate Acontrol	05/05/2017	2	two-0709	y	3	3	14.31
1527	49	D2	Plate Acontrol	05/05/2017	3	one-0708	y	3	3	7.73
1528	49	D2	Plate Acontrol	05/05/2017	4	two-0709	y	3	3	7.72
1529	49	D2	Plate Acontrol	05/05/2017	5	one-0709	y	3	3	9.09
1530	49	D2	Plate Acontrol	05/05/2017	6	two-0710	n	1	n/a	n/a
1531	49	D2	Plate Acontrol	05/05/2017	7	one-0709	n	1	n/a	n/a
1532	49	D2	Plate Acontrol	05/05/2017	8	two-0710	y	3	1	3.86
1533	49	D2	Plate Acontrol	05/05/2017	9	one-0709	n	2	n/a	n/a
1534	49	D2	Plate Acontrol	05/05/2017	10	two-0710	y	3	1	2.56
1535	49	D2	Plate Acontrol	05/05/2017	11	one-0709	y	2	1	2.49
1536	49	D2	Plate Acontrol	05/05/2017	12	one-0710	y	3	1	1.17
1537	49	D2	Plate Acontrol	05/05/2017	13	two-0711	y	3	2	3.86
1538	49	D2	Plate Acontrol	05/05/2017	14	one-0710	y	3	1	1.72
1539	49	D2	Plate Acontrol	05/05/2017	15	two-0711	y	1	1	2.42
1540	49	D2	Plate Acontrol	05/05/2017	16	two-0712	y	2	1	3.47
1541	49	D2	Plate Acontrol	05/05/2017	17	one-0711	y	2	1	1.77
1542	49	D2	Plate Acontrol	05/05/2017	18	two-0712	y	2	1	2.16
1543	49	D2	Plate Acontrol	05/05/2017	19	one-0711	y	2	2	5.31
1544	49	D2	Plate Acontrol	05/05/2017	20	two-0713	y	3	2	6.74
1545	49	D2	Plate Acontrol	05/05/2017	21	one-0712	y	3	2	4.77
1546	49	D2	Plate Acontrol	05/05/2017	22	two-0713	y	3	1	2.1
1547	49	D2	Plate Acontrol	05/05/2017	23	one-0712	y	3	3	5.95
1548	49	D2	Plate Acontrol	05/05/2017	24	two-0714	y	3	1	1.64
1549	49	D2	Plate Acontrol	05/05/2017	25	one-0713	y	3	2	3.54
1550	49	D2	Plate Acontrol	05/05/2017	26	two-0714	y	3	2	4.78
1551	49	D2	Plate Acontrol	05/05/2017	27	one-0713	y	2	2	2.88
1552	49	D2	Plate Acontrol	05/05/2017	28	two-0715	y	3	3	7.06
1553	49	D2	Plate Acontrol	05/05/2017	29	one-0714	y	2	1	3.74
1554	49	D2	Plate Acontrol	05/05/2017	30	two-0715	y	2	1	1.51
1555	49	D2	Plate Acontrol	05/05/2017	31	one-0714	y	2	2	4.84
1556	50	C2	Warms	09/05/2017	1	one-0719	n	1	n/a	n/a
1557	50	C2	Warms	09/05/2017	2	two-0720	y	3	1	12.52
1558	50	C2	Warms	09/05/2017	3	two-0720	y	2	1	1.58
1559	50	C2	Warms	09/05/2017	4	one-0719	n	2	n/a	n/a
1560	50	C2	Warms	09/05/2017	5	two-0720	y	2	1	1.12
1561	50	C2	Warms	09/05/2017	6	one-0719	y	3	1	2.7
1562	50	C2	Warms	09/05/2017	7	two-0720	y	2	1	1.77
1563	50	C2	Warms	09/05/2017	8	one-0720	y	3	3	12.28
1564	50	C2	Warms	09/05/2017	9	two-0721	y	3	2	5.76
1565	50	C2	Warms	09/05/2017	10	one-0720	y	3	2	5.5
1566	50	C2	Warms	09/05/2017	11	two-0721	y	2	1	3.4
1567	50	C2	Warms	09/05/2017	12	one-0720	y	3	2	5.96
1568	50	C2	Warms	09/05/2017	13	one-0721	y	3	1	0.86
1569	50	C2	Warms	09/05/2017	14	two-0722	y	2	2	6.14
1570	50	C2	Warms	09/05/2017	15	one-0721	n	1	n/a	n/a
1571	50	C2	Warms	09/05/2017	16	two-0722	y	2	1	3.01
1572	50	C2	Warms	09/05/2017	17	one-0721	y	3	1	0.66
1573	50	C2	Warms	09/05/2017	18	two-0722	n	2	n/a	n/a
1574	50	C2	Warms	09/05/2017	19	one-0721	y	3	2	5.43
1575	50	C2	Warms	09/05/2017	20	two-0723	y	3	3	12.8
1576	50	C2	Warms	09/05/2017	21	one-0722	n	1	n/a	n/a
1577	50	C2	Warms	09/05/2017	22	two-0723	y	3	3	8.29
1578	50	C2	Warms	09/05/2017	23	one-0722	n	2	n/a	n/a
1579	50	C2	Warms	09/05/2017	24	two-0723	n	2	n/a	n/a
1580	50	C2	Warms	09/05/2017	25	one-0722	n	1	n/a	n/a
1581	50	C2	Warms	09/05/2017	26	two-0723	n	1	n/a	n/a
1582	50	C2	Warms	09/05/2017	27	one-0722	n	1	n/a	n/a
1583	50	C2	Warms	09/05/2017	28	one-0723	y	3	2	5.03
1584	50	C2	Warms	09/05/2017	29	two-0724	y	2	1	1.44
1585	50	C2	Warms	09/05/2017	30	one-0723	y	2	1	1.25
1586	50	C2	Warms	09/05/2017	31	two-0724	y	3	1	2.75
1587	50	C2	Warms	09/05/2017	32	one-0723	y	3	1	3.21
1588	51	B	Warms	11/05/2017	1	one-0730	y	3	1	20.56
1589	51	B	Warms	11/05/2017	2	two-0730	y	3	3	24.21
1590	51	B	Warms	11/05/2017	3	one-0730	y	3	2	5.56
1591	51	B	Warms	11/05/2017	4	two-0730	y	3	3	8.5
1592	51	B	Warms	11/05/2017	5	one-0730	y	2	2	10.25
1593	51	B	Warms	11/05/2017	6	two-0731	y	3	1	2.03
1594	51	B	Warms	11/05/2017	7	one-0731	n	2	n/a	n/a
1595	51	B	Warms	11/05/2017	8	two-0731	y	3	3	11.12
1596	51	B	Warms	11/05/2017	9	one-0731	n	2	n/a	n/a
1597	51	B	Warms	11/05/2017	10	two-0731	y	3	3	16.13
1598	51	B	Warms	11/05/2017	11	one-0731	y	3	2	5.1
1599	51	B	Warms	11/05/2017	12	two-0731	y	3	1	1.96
1600	51	B	Warms	11/05/2017	13	one-0731	n	1	n/a	n/a
1601	51	B	Warms	11/05/2017	14	two-0732	y	3	2	6.66
1602	51	B	Warms	11/05/2017	15	one-0732	y	2	2	5.5
1603	51	B	Warms	11/05/2017	16	two-0732	y	3	1	2.55
1604	51	B	Warms	11/05/2017	17	one-0732	y	3	1	1.97
1605	51	B	Warms	11/05/2017	18	two-0732	n	1	n/a	n/a
1606	51	B	Warms	11/05/2017	19	two-0733	y	3	1	1.65
1607	51	B	Warms	11/05/2017	20	one-0733	y	3	3	9.93
1608	51	B	Warms	11/05/2017	21	two-0733	y	3	1	1.64
1609	51	B	Warms	11/05/2017	22	one-0733	y	3	1	2.35
1610	51	B	Warms	11/05/2017	23	two-0733	y	3	3	13.98
1611	51	B	Warms	11/05/2017	24	one-0733	y	1	1	1.5
1612	51	B	Warms	11/05/2017	25	two-0734	y	3	1	5.49
1613	51	B	Warms	11/05/2017	26	one-0734	y	3	1	1.78
1614	51	B	Warms	11/05/2017	27	two-0734	y	3	2	4.18
1615	51	B	Warms	11/05/2017	28	one-0734	y	3	2	2.54
1616	51	B	Warms	11/05/2017	29	two-0734	y	1	1	1.31
1617	51	B	Warms	11/05/2017	30	one-0734	y	3	3	6.8
1618	52	B	Warms	11/05/2017	1	two-0736	n	1	n/a	n/a
1619	52	B	Warms	11/05/2017	2	one-0736	y	3	2	8.37
1620	52	B	Warms	11/05/2017	3	two-0736	y	3	1	6.93
1621	52	B	Warms	11/05/2017	4	one-0736	y	3	2	17.45
1622	52	B	Warms	11/05/2017	5	two-0736	n	2	n/a	n/a
1623	52	B	Warms	11/05/2017	6	one-0736	y	3	1	3.67
1624	52	B	Warms	11/05/2017	7	two-0736	n	2	n/a	n/a
1625	52	B	Warms	11/05/2017	8	one-0736	y	3	1	5.04
1626	52	B	Warms	11/05/2017	9	two-0737	y	1	1	4.06
1627	52	B	Warms	11/05/2017	10	one-0737	y	3	1	1.31
1628	52	B	Warms	11/05/2017	11	two-0737	y	3	1	4.92
1629	52	B	Warms	11/05/2017	12	one-0737	y	3	1	2.56
1630	52	B	Warms	11/05/2017	13	two-0737	y	2	2	14.36
1631	52	B	Warms	11/05/2017	14	one-0738	y	3	2	5.43
1632	52	B	Warms	11/05/2017	15	two-0738	y	3	2	6.68
1633	52	B	Warms	11/05/2017	16	one-0738	y	2	2	9.08
1634	52	B	Warms	11/05/2017	17	two-0738	y	3	2	5.49
1635	52	B	Warms	11/05/2017	18	one-0738	y	3	1	11.3
1636	52	B	Warms	11/05/2017	19	one-0738	y	3	2	6.74
1637	52	B	Warms	11/05/2017	20	two-0738	y	3	2	12.56
1638	52	B	Warms	11/05/2017	21	one-0739	y	3	1	2.03
1639	52	B	Warms	11/05/2017	22	two-0739	y	3	1	0.66
1640	52	B	Warms	11/05/2017	23	one-0739	y	3	3	14.93
1641	52	B	Warms	11/05/2017	24	two-0739	y	3	2	5.37
1642	52	B	Warms	11/05/2017	25	one-0739	y	3	3	16.78
1643	52	B	Warms	11/05/2017	26	two-0740	y	3	2	7.45
1644	52	B	Warms	11/05/2017	27	one-0740	y	2	2	4.45
1645	52	B	Warms	11/05/2017	28	two-0740	y	2	1	1.58
1646	52	B	Warms	11/05/2017	29	one-0740	y	2	1	1.39
1647	52	B	Warms	11/05/2017	30	two-0740	y	3	3	12.49
1648	53	C2	Warms	12/05/2017	1	two-0748	n	1	n/a	n/a
1649	53	C2	Warms	12/05/2017	2	one-0748	y	1	1	3.08
1650	53	C2	Warms	12/05/2017	3	two-0748	y	2	2	5.5
1651	53	C2	Warms	12/05/2017	4	one-0748	y	3	3	21.43
1652	53	C2	Warms	12/05/2017	5	two-0748	n	2	n/a	n/a
1653	53	C2	Warms	12/05/2017	6	one-0748	y	3	2	12.8
1654	53	C2	Warms	12/05/2017	7	two-0748	y	3	3	7.68
1655	53	C2	Warms	12/05/2017	8	one-0748	n	1	n/a	n/a
1656	53	C2	Warms	12/05/2017	9	one-0749	n	2	n/a	n/a
1657	53	C2	Warms	12/05/2017	10	two-0749	y	3	1	0.66
1658	53	C2	Warms	12/05/2017	11	one-0749	y	3	2	2.09
1659	53	C2	Warms	12/05/2017	12	two-0749	y	3	2	4.57
1660	53	C2	Warms	12/05/2017	13	one-0749	y	2	2	4.34
1661	53	C2	Warms	12/05/2017	14	two-0749	n	1	n/a	n/a
1662	53	C2	Warms	12/05/2017	15	one-0749	y	2	1	1.13
1663	53	C2	Warms	12/05/2017	16	two-0750	y	3	2	15.49
1664	53	C2	Warms	12/05/2017	17	one-0750	y	3	3	7.71
1665	53	C2	Warms	12/05/2017	18	two-0750	y	1	1	2.81
1666	53	C2	Warms	12/05/2017	19	one-0750	y	1	1	1.19
1667	53	C2	Warms	12/05/2017	20	two-0750	y	1	1	0.53
1668	53	C2	Warms	12/05/2017	21	two-0751	y	1	1	16.22
1669	53	C2	Warms	12/05/2017	22	one-0751	y	2	2	6.74
1670	53	C2	Warms	12/05/2017	23	two-0751	y	3	2	9.35
1671	53	C2	Warms	12/05/2017	24	one-0751	y	3	1	9.45
1672	53	C2	Warms	12/05/2017	25	two-0751	y	2	2	3.47
1673	53	C2	Warms	12/05/2017	26	one-0752	y	1	1	1.12
1674	53	C2	Warms	12/05/2017	27	two-0752	y	3	1	0.66
1675	53	C2	Warms	12/05/2017	28	one-0752	y	1	1	1.85
1676	53	C2	Warms	12/05/2017	29	two-0752	y	2	2	8.24
1677	53	C2	Warms	12/05/2017	30	two-0753	y	2	1	3.55
1678	53	C2	Warms	12/05/2017	31	one-0753	y	2	2	2.89
1679	53	C2	Warms	12/05/2017	32	two-0753	y	3	1	0.99
1680	53	C2	Warms	12/05/2017	33	one-0753	y	2	1	1.66
1681	54	B	Warms	15/05/2017	1	two-0741	y	1	1	2.68
1682	54	B	Warms	15/05/2017	2	one-0756	y	3	3	22.67
1683	54	B	Warms	15/05/2017	3	two-0741	y	3	1	1.3
1684	54	B	Warms	15/05/2017	4	one-0756	n	1	n/a	n/a
1685	54	B	Warms	15/05/2017	5	two-0741	n	2	n/a	n/a
1686	54	B	Warms	15/05/2017	6	one-0757	y	3	2	10.53
1687	54	B	Warms	15/05/2017	7	two-0742	n	2	n/a	n/a
1688	54	B	Warms	15/05/2017	8	one-0757	y	3	1	8.7
1689	54	B	Warms	15/05/2017	9	two-0742	y	3	1	9.29
1690	54	B	Warms	15/05/2017	10	one-0757	y	1	1	1.64
1691	54	B	Warms	15/05/2017	11	two-0744	y	3	1	7.91
1692	54	B	Warms	15/05/2017	12	one-0759	n	2	n/a	n/a
1693	54	B	Warms	15/05/2017	13	two-0744	y	3	1	1.51
1694	54	B	Warms	15/05/2017	14	one-0759	y	3	1	1.58
1695	54	B	Warms	15/05/2017	15	two-0744	y	2	2	8.03
1696	54	B	Warms	15/05/2017	16	one-0760	y	2	1	1.24
1697	54	B	Warms	15/05/2017	17	two-0745	y	2	2	3.21
1698	54	B	Warms	15/05/2017	18	one-0760	n	2	n/a	n/a
1699	54	B	Warms	15/05/2017	19	two-0745	y	3	3	23.43
1700	54	B	Warms	15/05/2017	20	one-0760	y	3	2	4.2
1701	54	B	Warms	15/05/2017	21	two-0746	y	2	2	5.97
1702	54	B	Warms	15/05/2017	22	one-0761	y	2	1	1.84
1703	54	B	Warms	15/05/2017	23	two-0746	n	1	n/a	n/a
1704	54	B	Warms	15/05/2017	24	one-0761	y	3	1	2.04
1705	54	B	Warms	15/05/2017	25	two-0746	y	2	2	5.43
1706	54	B	Warms	15/05/2017	26	one-0761	y	1	1	1.44
1707	54	B	Warms	15/05/2017	27	two-0748	y	2	1	1.77
1708	54	B	Warms	15/05/2017	28	one-0762	y	3	2	6.29
1709	54	B	Warms	15/05/2017	29	two-0748	y	2	1	2.42
1710	54	B	Warms	15/05/2017	30	one-0762	y	3	1	3.14
1711	54	B	Warms	15/05/2017	31	two-0748	y	1	1	1.38
1712	55	B	Warms	15/05/2017	1	two-0750	n	1	n/a	n/a
1713	55	B	Warms	15/05/2017	2	two-0750	y	2	1	4.97
1714	55	B	Warms	15/05/2017	3	one-0765	n	1	n/a	n/a
1715	55	B	Warms	15/05/2017	4	two-0750	y	2	1	2.95
1716	55	B	Warms	15/05/2017	5	one-0766	n	n/a	n/a	n/a
1717	55	B	Warms	15/05/2017	6	two-0751	n	1	n/a	n/a
1718	55	B	Warms	15/05/2017	7	two-0751	y	3	1	0.92
1719	55	B	Warms	15/05/2017	8	one-0766	y	2	1	3.92
1720	55	B	Warms	15/05/2017	9	two-0751	y	2	1	2.1
1721	55	B	Warms	15/05/2017	10	two-0751	y	1	1	4.85
1722	55	B	Warms	15/05/2017	11	two-0752	y	3	2	11.45
1723	55	B	Warms	15/05/2017	12	one-0767	n	1	n/a	n/a
1724	55	B	Warms	15/05/2017	13	two-0752	y	3	1	1.64
1725	55	B	Warms	15/05/2017	14	one-0767	y	2	2	10.84
1726	55	B	Warms	15/05/2017	15	two-0752	n	1	n/a	n/a
1727	55	B	Warms	15/05/2017	16	one-0768	y	1	1	5.24
1728	55	B	Warms	15/05/2017	17	two-0753	y	3	3	7.84
1729	55	B	Warms	15/05/2017	18	one-0768	y	1	1	1.78
1730	55	B	Warms	15/05/2017	19	two-0753	y	1	1	1.45
1731	55	B	Warms	15/05/2017	20	one-0769	y	1	1	5.96
1732	55	B	Warms	15/05/2017	21	two-0754	y	2	1	1.97
1733	55	B	Warms	15/05/2017	22	one-0769	y	3	3	12.66
1734	55	B	Warms	15/05/2017	23	two-0754	y	2	2	5.37
1735	55	B	Warms	15/05/2017	24	one-0770	y	2	1	3.2
1736	55	B	Warms	15/05/2017	25	two-0755	y	2	1	2.75
1737	55	B	Warms	15/05/2017	26	one-0770	y	2	2	9.47
1738	55	B	Warms	15/05/2017	27	two-0756	y	1	1	0.72
1739	55	B	Warms	15/05/2017	28	one-0771	y	1	1	1.72
1740	55	B	Warms	15/05/2017	29	two-0756	y	1	1	4.32
1741	55	B	Warms	15/05/2017	30	one-0772	y	3	1	1.12
1742	55	B	Warms	15/05/2017	31	two-0757	y	2	2	4.33
1743	55	B	Warms	15/05/2017	32	one-0772	n	1	n/a	n/a
1744	56	B	Warms	15/05/2017	1	two-0758	n	1	n/a	n/a
1745	56	B	Warms	15/05/2017	2	two-0758	n	2	n/a	n/a
1746	56	B	Warms	15/05/2017	3	one-0773	y	3	1	6.54
1747	56	B	Warms	15/05/2017	4	two-0758	y	3	1	2.56
1748	56	B	Warms	15/05/2017	5	one-0773	y	3	3	11.23
1749	56	B	Warms	15/05/2017	6	two-0758	n	2	n/a	n/a
1750	56	B	Warms	15/05/2017	7	one-0773	y	3	1	2.55
1751	56	B	Warms	15/05/2017	8	two-0759	y	2	2	7.91
1752	56	B	Warms	15/05/2017	9	one-0774	y	2	2	9.49
1753	56	B	Warms	15/05/2017	10	two-0759	y	3	2	4.97
1754	56	B	Warms	15/05/2017	11	one-0775	y	3	3	9.48
1755	56	B	Warms	15/05/2017	12	two-0760	y	3	2	4.96
1756	56	B	Warms	15/05/2017	13	one-0775	y	2	1	2.23
1757	56	B	Warms	15/05/2017	14	two-0760	y	1	1	3.41
1758	56	B	Warms	15/05/2017	15	one-0776	y	3	1	1.64
1759	56	B	Warms	15/05/2017	16	two-0761	y	3	3	8.35
1760	56	B	Warms	15/05/2017	17	one-0776	y	2	2	4.77
1761	56	B	Warms	15/05/2017	18	two-0761	y	2	2	5.03
1762	56	B	Warms	15/05/2017	19	two-0762	y	3	2	4.34
1763	56	B	Warms	15/05/2017	20	one-0777	y	1	1	1.19
1764	56	B	Warms	15/05/2017	21	two-0762	y	1	1	1.39
1765	56	B	Warms	15/05/2017	22	one-0777	y	2	1	4.13
1766	56	B	Warms	15/05/2017	23	two-0763	y	2	1	2.03
1767	56	B	Warms	15/05/2017	24	one-0778	y	3	3	10.79
1768	56	B	Warms	15/05/2017	25	two-0763	y	3	1	0.72
1769	56	B	Warms	15/05/2017	26	one-0778	y	2	2	3.67
1770	56	B	Warms	15/05/2017	27	two-0764	y	1	1	13.9
1771	56	B	Warms	15/05/2017	28	one-0779	y	2	1	4
1772	56	B	Warms	15/05/2017	29	two-0764	y	2	2	7.78
1773	56	B	Warms	15/05/2017	30	one-0779	n	n/a	n/a	n/a
1774	57	C2	Warms	16/05/2017	1	two-0782	y	2	1	8.34
1775	57	C2	Warms	16/05/2017	2	one-0757	y	2	1	3.61
1776	57	C2	Warms	16/05/2017	3	two-0782	y	2	1	2.04
1777	57	C2	Warms	16/05/2017	4	one-0757	y	2	1	3.47
1778	57	C2	Warms	16/05/2017	5	two-0782	n	n/a	n/a	n/a
1779	57	C2	Warms	16/05/2017	6	one-0757	n	1	n/a	n/a
1780	57	C2	Warms	16/05/2017	7	two-0782	n	1	n/a	n/a
1781	57	C2	Warms	16/05/2017	8	one-0757	y	1	1	2.75
1782	57	C2	Warms	16/05/2017	9	one-0758	y	3	3	29.44
1783	57	C2	Warms	16/05/2017	10	two-0783	y	2	2	9.4
1784	57	C2	Warms	16/05/2017	11	one-0758	n	1	n/a	n/a
1785	57	C2	Warms	16/05/2017	12	two-0783	y	2	2	16.26
1786	57	C2	Warms	16/05/2017	13	one-0758	y	3	3	8.18
1787	57	C2	Warms	16/05/2017	14	two-0783	n	n/a	n/a	n/a
1788	57	C2	Warms	16/05/2017	15	two-0784	y	3	2	7.84
1789	57	C2	Warms	16/05/2017	16	one-0759	y	3	2	6.86
1790	57	C2	Warms	16/05/2017	17	two-0784	y	2	2	21.21
1791	57	C2	Warms	16/05/2017	18	one-0759	y	1	1	1.9
1792	57	C2	Warms	16/05/2017	19	two-0784	y	1	1	16.76
1793	57	C2	Warms	16/05/2017	20	one-0761	y	2	1	2.1
1794	57	C2	Warms	16/05/2017	21	two-0786	y	2	1	2.55
1795	57	C2	Warms	16/05/2017	22	one-0761	y	1	1	2.1
1796	57	C2	Warms	16/05/2017	23	two-0786	y	1	1	1.46
1797	57	C2	Warms	16/05/2017	24	two-0787	y	2	1	13.86
1798	57	C2	Warms	16/05/2017	25	one-0762	y	1	1	5.72
1799	57	C2	Warms	16/05/2017	26	two-0787	y	2	2	24.5
1800	57	C2	Warms	16/05/2017	27	two-0789	y	1	1	1.66
1801	57	C2	Warms	16/05/2017	28	one-0764	y	1	1	2.1
1802	57	C2	Warms	16/05/2017	29	two-0789	y	1	1	5.38
1803	57	C2	Warms	16/05/2017	30	one-0764	y	1	1	1.71
1804	58	C2	Warms	16/05/2017	1	two-0788	y	1	1	4.45
1805	58	C2	Warms	16/05/2017	2	one-0763	y	3	1	1.51
1806	58	C2	Warms	16/05/2017	3	two-0788	y	2	2	6.6
1807	58	C2	Warms	16/05/2017	4	one-0763	y	1	1	5.02
1808	58	C2	Warms	16/05/2017	5	two-0788	y	2	1	0.86
1809	58	C2	Warms	16/05/2017	6	one-0763	y	3	3	14.48
1810	58	C2	Warms	16/05/2017	7	two-0790	y	2	2	6.21
1811	58	C2	Warms	16/05/2017	8	one-0765	y	3	2	5.3
1812	58	C2	Warms	16/05/2017	9	two-0790	n	2	n/a	n/a
1813	58	C2	Warms	16/05/2017	10	one-0765	y	1	1	0.8
1814	58	C2	Warms	16/05/2017	11	two-0790	y	2	2	7.6
1815	58	C2	Warms	16/05/2017	12	one-0765	y	2	2	4.7
1816	58	C2	Warms	16/05/2017	13	two-0792	y	1	1	0.93
1817	58	C2	Warms	16/05/2017	14	one-0767	y	2	1	3.16
1818	58	C2	Warms	16/05/2017	15	two-0792	y	2	1	5.18
1819	58	C2	Warms	16/05/2017	16	one-0767	y	3	2	4.05
1820	58	C2	Warms	16/05/2017	17	one-0767	y	1	1	0.6
1821	58	C2	Warms	16/05/2017	18	two-0792	n	1	n/a	n/a
1822	58	C2	Warms	16/05/2017	19	one-0767	n	1	n/a	n/a
1823	58	C2	Warms	16/05/2017	20	one-0767	y	2	2	6.73
1824	58	C2	Warms	16/05/2017	21	one-0768	y	2	2	4.84
1825	58	C2	Warms	16/05/2017	22	two-0793	y	2	1	0.92
1826	58	C2	Warms	16/05/2017	23	one-0768	y	2	2	3.73
1827	58	C2	Warms	16/05/2017	24	two-0793	y	2	1	2.36
1828	58	C2	Warms	16/05/2017	25	one-0768	y	2	2	3.47
1829	58	C2	Warms	16/05/2017	26	two-0793	y	2	1	3.14
1830	58	C2	Warms	16/05/2017	27	one-0768	y	1	1	6.01
1831	58	C2	Warms	16/05/2017	28	two-0794	y	2	1	6.47
1832	58	C2	Warms	16/05/2017	29	one-0769	y	1	1	1.31
1833	58	C2	Warms	16/05/2017	30	two-0794	y	1	1	1.25
1834	58	C2	Warms	16/05/2017	31	one-0769	y	2	1	4.18
1835	58	C2	Warms	16/05/2017	32	two-0794	y	1	1	0.79
1836	58	C2	Warms	16/05/2017	33	one-0769	y	2	1	3.21
1837	59	C2	Warms	17/05/2017	1	one-0770	y	3	3	30.04
1838	59	C2	Warms	17/05/2017	2	two-0795	n	2	n/a	n/a
1839	59	C2	Warms	17/05/2017	3	one-0770	y	3	1	0.6
1840	59	C2	Warms	17/05/2017	4	two-0795	n	2	n/a	n/a
1841	59	C2	Warms	17/05/2017	5	one-0770	y	2	1	2.25
1842	59	C2	Warms	17/05/2017	6	two-0795	n	1	n/a	n/a
1843	59	C2	Warms	17/05/2017	7	one-0770	n	4	n/a	n/a
1844	59	C2	Warms	17/05/2017	8	two-0795	y	3	1	0.73
1845	59	C2	Warms	17/05/2017	9	two-0796	y	3	1	1.12
1846	59	C2	Warms	17/05/2017	10	one-0771	y	3	2	11.63
1847	59	C2	Warms	17/05/2017	11	two-0796	y	3	1	2.24
1848	59	C2	Warms	17/05/2017	12	one-0771	n	1	n/a	n/a
1849	59	C2	Warms	17/05/2017	13	two-0796	y	3	3	12.23
1850	59	C2	Warms	17/05/2017	14	one-0772	y	3	2	4.72
1851	59	C2	Warms	17/05/2017	15	two-0797	y	3	2	3.61
1852	59	C2	Warms	17/05/2017	16	one-0772	y	3	2	11.49
1853	59	C2	Warms	17/05/2017	17	two-0797	y	1	1	1.5
1854	59	C2	Warms	17/05/2017	18	one-0773	y	3	1	0.47
1855	59	C2	Warms	17/05/2017	19	two-0798	y	3	3	9.59
1856	59	C2	Warms	17/05/2017	20	one-0773	y	2	1	1.32
1857	59	C2	Warms	17/05/2017	21	two-0798	n	2	n/a	n/a
1858	59	C2	Warms	17/05/2017	22	one-0773	y	1	1	1.12
1859	59	C2	Warms	17/05/2017	23	two-0799	n	1	n/a	n/a
1860	59	C2	Warms	17/05/2017	24	one-0774	y	1	1	1
1861	59	C2	Warms	17/05/2017	25	two-0799	y	2	2	4.85
1862	59	C2	Warms	17/05/2017	26	one-0774	y	1	1	1.9
1863	59	C2	Warms	17/05/2017	27	two-0799	y	1	1	1.38
1864	59	C2	Warms	17/05/2017	28	two-0800	y	3	2	4.72
1865	59	C2	Warms	17/05/2017	29	one-0775	y	2	2	2.56
1866	59	C2	Warms	17/05/2017	30	two-0800	n	2	n/a	n/a
1867	59	C2	Warms	17/05/2017	31	one-0775	y	2	2	5.36
1868	59	C2	Warms	17/05/2017	32	two-0800	y	2	2	4.12
1869	60	C2	Warms	17/05/2017	1	two-0801	y	2	1	5.95
1870	60	C2	Warms	17/05/2017	2	one-0776	y	3	3	21.55
1871	60	C2	Warms	17/05/2017	3	two-0801	y	3	2	7.06
1872	60	C2	Warms	17/05/2017	4	one-0776	y	2	1	1.9
1873	60	C2	Warms	17/05/2017	5	two-0801	y	2	2	5.9
1874	60	C2	Warms	17/05/2017	6	one-0777	y	2	2	7.85
1875	60	C2	Warms	17/05/2017	7	two-0802	y	2	1	1.9
1876	60	C2	Warms	17/05/2017	8	one-0777	n	2	n/a	n/a
1877	60	C2	Warms	17/05/2017	9	two-0802	y	1	1	3.01
1878	60	C2	Warms	17/05/2017	10	one-0777	y	1	1	12.02
1879	60	C2	Warms	17/05/2017	11	two-0803	y	3	1	10.97
1880	60	C2	Warms	17/05/2017	12	one-0778	y	1	1	8.96
1881	60	C2	Warms	17/05/2017	13	two-0803	y	1	1	1.77
1882	60	C2	Warms	17/05/2017	14	one-0778	y	1	1	7.71
1883	60	C2	Warms	17/05/2017	15	two-0803	y	1	1	4.06
1884	60	C2	Warms	17/05/2017	16	one-0779	y	2	1	1.39
1885	60	C2	Warms	17/05/2017	17	two-0804	y	1	1	1.58
1886	60	C2	Warms	17/05/2017	18	one-0779	y	1	1	1.77
1887	60	C2	Warms	17/05/2017	19	two-0804	y	1	1	0.93
1888	60	C2	Warms	17/05/2017	20	one-0779	y	2	1	8.44
1889	60	C2	Warms	17/05/2017	21	two-0805	y	2	1	3.34
1890	60	C2	Warms	17/05/2017	22	one-0780	y	2	1	1.77
1891	60	C2	Warms	17/05/2017	23	two-0805	y	1	1	0.6
1892	60	C2	Warms	17/05/2017	24	one-0780	y	2	1	1.58
1893	60	C2	Warms	17/05/2017	25	two-0805	y	1	1	11.7
1894	60	C2	Warms	17/05/2017	26	one-0781	y	2	1	1.38
1895	60	C2	Warms	17/05/2017	27	two-0806	y	1	1	6.35
1896	60	C2	Warms	17/05/2017	28	one-0781	y	2	1	1.52
1897	60	C2	Warms	17/05/2017	29	two-0806	y	1	1	1.12
1898	60	C2	Warms	17/05/2017	30	one-0781	y	1	1	2.75
1899	61	B	Warms	18/05/2017	1	one-0811	y	3	2	16.6
1900	61	B	Warms	18/05/2017	2	two-0768	y	3	3	12.54
1901	61	B	Warms	18/05/2017	3	one-0811	y	3	1	1.58
1902	61	B	Warms	18/05/2017	4	two-0768	y	3	1	3.99
1903	61	B	Warms	18/05/2017	5	one-0811	y	2	1	4.12
1904	61	B	Warms	18/05/2017	6	two-0768	y	2	2	9.93
1905	61	B	Warms	18/05/2017	7	one-0812	y	3	1	3.02
1906	61	B	Warms	18/05/2017	8	two-0769	y	3	2	9.55
1907	61	B	Warms	18/05/2017	9	one-0812	y	3	3	13.14
1908	61	B	Warms	18/05/2017	10	two-0769	y	2	1	1.9
1909	61	B	Warms	18/05/2017	11	one-0812	y	3	3	7.39
1910	61	B	Warms	18/05/2017	12	two-0769	n	2	n/a	n/a
1911	61	B	Warms	18/05/2017	13	one-0813	y	3	1	1.97
1912	61	B	Warms	18/05/2017	14	two-0770	y	1	1	2.96
1913	61	B	Warms	18/05/2017	15	one-0813	y	2	2	11.03
1914	61	B	Warms	18/05/2017	16	two-0770	y	1	1	4.78
1915	61	B	Warms	18/05/2017	17	one-0813	y	2	2	7.19
1916	61	B	Warms	18/05/2017	18	two-0771	y	3	1	3.21
1917	61	B	Warms	18/05/2017	19	one-0814	y	3	1	0.73
1918	61	B	Warms	18/05/2017	20	two-0771	y	2	1	2.35
1919	61	B	Warms	18/05/2017	21	one-0814	y	3	1	1.44
1920	61	B	Warms	18/05/2017	22	two-0771	y	1	1	1.85
1921	61	B	Warms	18/05/2017	23	one-0815	y	1	1	1.13
1922	61	B	Warms	18/05/2017	24	two-0772	y	1	1	5.56
1923	61	B	Warms	18/05/2017	25	one-0815	y	1	1	4.05
1924	61	B	Warms	18/05/2017	26	two-0772	y	1	1	1.58
1925	61	B	Warms	18/05/2017	27	one-0815	y	1	1	2.68
1926	61	B	Warms	18/05/2017	28	two-0772	y	1	1	1.58
1927	61	B	Warms	18/05/2017	29	one-0816	y	1	1	4.06
1928	61	B	Warms	18/05/2017	30	two-0773	y	2	1	1.31
1929	61	B	Warms	18/05/2017	31	one-0816	y	2	2	6.58
1930	61	B	Warms	18/05/2017	32	two-0773	y	1	1	2.03
1931	62	B	MultiModalBlue	22/05/2017	1	two-0821	y	3	1	5.03
1932	62	B	MultiModalBlue	22/05/2017	2	one-0778	y	3	1	1.96
1933	62	B	MultiModalBlue	22/05/2017	3	two-0821	y	3	1	1.44
1934	62	B	MultiModalBlue	22/05/2017	4	one-0778	y	3	3	7.46
1935	62	B	MultiModalBlue	22/05/2017	5	one-0779	y	3	2	8.96
1936	62	B	MultiModalBlue	22/05/2017	6	two-0822	y	2	1	3.27
1937	62	B	MultiModalBlue	22/05/2017	7	one-0779	y	2	1	2.03
1938	62	B	MultiModalBlue	22/05/2017	8	two-0823	y	3	3	9.67
1939	62	B	MultiModalBlue	22/05/2017	9	one-0780	y	3	1	3.27
1940	62	B	MultiModalBlue	22/05/2017	10	two-0823	y	2	1	5.57
1941	62	B	MultiModalBlue	22/05/2017	11	one-0781	y	3	2	5.03
1942	62	B	MultiModalBlue	22/05/2017	12	two-0824	y	2	1	6.54
1943	62	B	MultiModalBlue	22/05/2017	13	one-0781	y	2	1	2.23
1944	62	B	MultiModalBlue	22/05/2017	14	two-0824	y	1	1	2.1
1945	62	B	MultiModalBlue	22/05/2017	15	two-0825	y	1	1	2.95
1946	62	B	MultiModalBlue	22/05/2017	16	one-0782	y	1	1	1.85
1947	62	B	MultiModalBlue	22/05/2017	17	two-0825	y	1	1	0.86
1948	62	B	MultiModalBlue	22/05/2017	18	one-0783	y	3	1	1.44
1949	62	B	MultiModalBlue	22/05/2017	19	two-0826	y	2	1	2.17
1950	62	B	MultiModalBlue	22/05/2017	20	one-0783	y	1	1	4.9
1951	62	B	MultiModalBlue	22/05/2017	21	two-0827	y	2	1	0.8
1952	62	B	MultiModalBlue	22/05/2017	22	one-0784	y	1	1	1.51
1953	62	B	MultiModalBlue	22/05/2017	23	two-0827	y	1	1	2.16
1954	62	B	MultiModalBlue	22/05/2017	24	one-0785	y	1	1	1.33
1955	62	B	MultiModalBlue	22/05/2017	25	two-0828	y	1	1	1.84
1956	62	B	MultiModalBlue	22/05/2017	26	one-0785	y	1	1	1.44
1957	62	B	MultiModalBlue	22/05/2017	27	two-0828	y	1	1	2.02
1958	62	B	MultiModalBlue	22/05/2017	28	one-0786	y	1	1	3.15
1959	62	B	MultiModalBlue	22/05/2017	29	two-0829	y	3	2	3.94
1960	62	B	MultiModalBlue	22/05/2017	30	one-0786	y	2	2	3.79
1961	63	C2	MultiModalBlue	23/05/2017	1	two-0835	n	1	n/a	n/a
1962	63	C2	MultiModalBlue	23/05/2017	2	one-0784	y	3	1	10
1963	63	C2	MultiModalBlue	23/05/2017	3	two-0835	y	3	1	12.68
1964	63	C2	MultiModalBlue	23/05/2017	4	one-0784	y	3	2	27.7
1965	63	C2	MultiModalBlue	23/05/2017	5	two-0836	y	3	2	16.86
1966	63	C2	MultiModalBlue	23/05/2017	6	one-0785	y	2	2	6.73
1967	63	C2	MultiModalBlue	23/05/2017	7	two-0836	y	2	1	2.63
1968	63	C2	MultiModalBlue	23/05/2017	8	one-0785	y	1	1	2.23
1969	63	C2	MultiModalBlue	23/05/2017	9	two-0837	y	3	2	9.87
1970	63	C2	MultiModalBlue	23/05/2017	10	one-0786	y	3	1	1.91
1971	63	C2	MultiModalBlue	23/05/2017	11	two-0837	y	2	2	9.54
1972	63	C2	MultiModalBlue	23/05/2017	12	one-0786	y	1	1	1.38
1973	63	C2	MultiModalBlue	23/05/2017	13	two-0838	y	2	1	0.92
1974	63	C2	MultiModalBlue	23/05/2017	14	one-0787	y	2	1	0.87
1975	63	C2	MultiModalBlue	23/05/2017	15	two-0838	y	3	2	4.17
1976	63	C2	MultiModalBlue	23/05/2017	16	one-0787	y	2	2	2.87
1977	63	C2	MultiModalBlue	23/05/2017	17	two-0839	n	2	n/a	n/a
1978	63	C2	MultiModalBlue	23/05/2017	18	one-0788	y	1	1	0.8
1979	63	C2	MultiModalBlue	23/05/2017	19	two-0839	y	1	1	0.99
1980	63	C2	MultiModalBlue	23/05/2017	20	one-0788	y	2	1	0.99
1981	63	C2	MultiModalBlue	23/05/2017	21	two-0840	y	1	1	1.45
1982	63	C2	MultiModalBlue	23/05/2017	22	one-0789	y	1	1	0.73
1983	63	C2	MultiModalBlue	23/05/2017	23	two-0840	y	3	2	5.04
1984	63	C2	MultiModalBlue	23/05/2017	24	one-0789	y	1	1	1.05
1985	63	C2	MultiModalBlue	23/05/2017	25	two-0841	y	1	1	3.8
1986	63	C2	MultiModalBlue	23/05/2017	26	one-0790	y	2	1	1.45
1987	63	C2	MultiModalBlue	23/05/2017	27	two-0841	y	1	1	2.5
1988	63	C2	MultiModalBlue	23/05/2017	28	one-0791	y	1	1	0.99
1989	63	C2	MultiModalBlue	23/05/2017	29	two-0842	y	1	1	1.05
1990	63	C2	MultiModalBlue	23/05/2017	30	one-0791	y	1	1	2.96
1991	64	C2	MultiModalBlue	23/05/2017	1	two-0844	n	1	n/a	n/a
1992	64	C2	MultiModalBlue	23/05/2017	2	one-0793	y	3	1	6.92
1993	64	C2	MultiModalBlue	23/05/2017	3	two-0844	y	1	1	3.74
1994	64	C2	MultiModalBlue	23/05/2017	4	one-0793	y	2	1	4.06
1995	64	C2	MultiModalBlue	23/05/2017	5	two-0844	y	2	2	9.05
1996	64	C2	MultiModalBlue	23/05/2017	6	one-0793	y	3	2	11.89
1997	64	C2	MultiModalBlue	23/05/2017	7	two-0844	n	1	n/a	n/a
1998	64	C2	MultiModalBlue	23/05/2017	8	one-0793	y	1	1	22.86
1999	64	C2	MultiModalBlue	23/05/2017	9	two-0845	y	3	1	7.46
2000	64	C2	MultiModalBlue	23/05/2017	10	one-0794	y	1	1	1.65
2001	64	C2	MultiModalBlue	23/05/2017	11	two-0845	y	1	1	5.44
2002	64	C2	MultiModalBlue	23/05/2017	12	one-0794	y	1	1	1.45
2003	64	C2	MultiModalBlue	23/05/2017	13	two-0845	y	1	1	0.86
2004	64	C2	MultiModalBlue	23/05/2017	14	one-0794	y	2	1	1.12
2005	64	C2	MultiModalBlue	23/05/2017	15	two-0845	n	1	n/a	n/a
2006	64	C2	MultiModalBlue	23/05/2017	16	one-0795	y	1	1	0.99
2007	64	C2	MultiModalBlue	23/05/2017	17	two-0846	y	1	1	0.99
2008	64	C2	MultiModalBlue	23/05/2017	18	one-0795	y	1	1	1.19
2009	64	C2	MultiModalBlue	23/05/2017	19	two-0846	y	1	1	1.31
2010	64	C2	MultiModalBlue	23/05/2017	20	one-0795	y	1	1	1.45
2011	64	C2	MultiModalBlue	23/05/2017	21	two-0846	y	1	1	1.45
2012	64	C2	MultiModalBlue	23/05/2017	22	one-0795	y	2	1	1.44
2013	64	C2	MultiModalBlue	23/05/2017	23	two-0847	y	1	1	0.99
2014	64	C2	MultiModalBlue	23/05/2017	24	one-0796	y	1	1	0.66
2015	64	C2	MultiModalBlue	23/05/2017	25	two-0847	y	1	1	5.82
2016	64	C2	MultiModalBlue	23/05/2017	26	one-0796	y	1	1	3.92
2017	64	C2	MultiModalBlue	23/05/2017	27	two-0847	y	1	1	6.61
2018	64	C2	MultiModalBlue	23/05/2017	28	one-0796	y	1	1	1.39
2019	64	C2	MultiModalBlue	23/05/2017	29	two-0847	y	1	1	1.51
2020	64	C2	MultiModalBlue	23/05/2017	30	one-0797	y	1	1	0.6
2021	64	C2	MultiModalBlue	23/05/2017	31	two-0848	y	1	1	0.99
2022	64	C2	MultiModalBlue	23/05/2017	32	one-0797	y	1	1	0.79
2023	64	C2	MultiModalBlue	23/05/2017	33	two-0848	y	1	1	0.79
2024	64	C2	MultiModalBlue	23/05/2017	34	one-0797	y	1	1	1
2025	65	C2	MultiModalBlue	23/05/2017	1	one-0798	y	1	1	19.28
2026	65	C2	MultiModalBlue	23/05/2017	2	two-0849	y	3	1	14.51
2027	65	C2	MultiModalBlue	23/05/2017	3	one-0798	y	3	1	11.31
2028	65	C2	MultiModalBlue	23/05/2017	4	two-0849	y	1	1	5.74
2029	65	C2	MultiModalBlue	23/05/2017	5	one-0799	y	3	2	7.5
2030	65	C2	MultiModalBlue	23/05/2017	6	two-0850	y	2	1	0.73
2031	65	C2	MultiModalBlue	23/05/2017	7	one-0799	y	3	2	3.53
2032	65	C2	MultiModalBlue	23/05/2017	8	two-0850	y	1	1	1.33
[truncated: 1,033 more rows]
